# Supplementary material for: Children with cerebral malaria or severe malarial anaemia lack immunity to distinct variant surface antigen subsets
Source: Sci Rep. 2018 Apr 19;8:6281. doi: 10.1038/s41598-018-24462-4 (PMC5908851; doi:10.1038/s41598-018-24462-4)
Supplement: Supplementary file 2 — Data file S1 [file 41598_2018_24462_MOESM2_ESM.xlsx]

## Sheet: Variant surface antigen key
Antigen	3D7 protein	var classification	var group	Group	Standardized Antigen Name (referenced in figures)	Amplicon sequence	First Domain	Second Domain	Third Domain
MAL6P1316_1	MAL6P1316	Non-CD36-binding	Group B/A	PfEMP1 - Extracellular - non-CD36-binding	PfEMP1 1.1	TGCACATTTGAATATAATAAACTTCTTGGTGCTCGCGGTAAAAGGCATCCGTGCGGAAATAGACAAACAGTTCGTTTTTCCGATGAATATGGAGGTCAATGTACATTTAATAGAATAAAAGATAGTGAACATAATAATAATGATGTTGGGGCCTGTGCTCCTTTCAGACGATTACATCTATGTGATTATAATTTGGAAAAAATGGGCTCAACGAAAATCAAGGATAAAAATGTTTTGCTGGCCGAGGTGTGTATGGCAGCAAAATATGAAGGACAATCATTATTAAAACAATATGAAGAACATAAAAACAATTATCCTCATACCAATATATGTACAGTATTGGCACGAAGTTTTGCGGATATAGGAGATATCGTACGCGGCAAAGATCTTTTCCTTGGT…	DBLa2	CIDRa1.8
MAL6P1316_2	MAL6P1316	Non-CD36-binding	DC8-associated	PfEMP1 - Extracellular - non-CD36-binding	PfEMP1 1.2	AACCCATGTATAAAACGCACTCGTATACCCACTCGTGGTGCTAGTAACAACCTTGTGAGTGTGAAACATATAGCCGAACTGATGCAACGGAGCGCGAGGAAACAATTGGAGGCCGGTGCAGGTGAAATTAATTTGAAGGGCGATGCAACAAAAGGGAAATACACAAAAAAAAATGGTAAGGCAGTTGCGTTGAATGACATATGTAGTATAGATGTCCAACATTCCAATTCTACATATAGATCGGAAAAACCATGTGCAGGAAAAAATACAGGCAGGTTTGACATAGGAACTCCATGGAAAACTGGGACAAACGTAAAAATGACAGAAGACCAGGCTTATATGCCACCACGACGTGAACATATGTGTACATCCAATTTGGAATATTTAGAAACGGATCAA…	DBLb12	DBLg4
MAL6P1316_4	MAL6P1316	Non-CD36-binding	Group B/A	PfEMP1 - Extracellular - non-CD36-binding	PfEMP1 1.3	TGTGTAGACAAAACTGCATATGATATAAGAAAAGAGCGTGAGAAAAAGTCGGATAATAGTTTGAAAGGAAATGGAACTGATATACCATTGACTGATTGTACAAAGGTAGATACTATTACGTTCTTTAACGATAATATTGGTACTACAACAATTAATGAAAAAGAAATGTATAAGGTTTTTCCACCAAATAGTGATTCATGTGATAATAAATCAAGTAATCGCTTCAACTCTGAAAAGCAATGGTTATGCAATAATATAAATCTAAAAAAAAAAAATATTTGTTTACCTCCTAGAAGACAATATATGTGCCTAAGGAAAATAGAAAGAATGATCACTAAAGATGTTGACGACAAAGACAAATTTTTCCAAGTAGTCATGAAAGCAGCAAAAGAGGAAGGA…	DBLz3	DBLe12
PF08_0140_1	PF08_0140	Non-CD36-binding	Group B/A	PfEMP1 - Extracellular - non-CD36-binding	PfEMP1 2.1	TGCCAACTTAATTATAGAAATCACAGTAATGTTAGAAGTAGTTTTGAGAATGATAATCCGTGTTATGGTAGAGAAGAAAAACGTTTTTCTGACTCACGCAGTGGCCAATGTACATACAATAGGATAAAAGATAGTAAGGAAGGTGATAATAAAGTAGGAGCATGTGCTCCATATAGACGATTGCATATATGCGACCATAATTTGGAAAATATCAATGATTATAAAAATATTAATAATCATACATTATTGGTAGATGTATGTCTTTCAGCCAAACATGAAGGAGAAATGATAGCAAACAAGCTTAAAGAATATGATAAATCTAATTATGAATCACGAATATGTACTGTATTGGCGCGAAGTTTTGCAGATATAGGTGATATTGTAAGAGGAAAAGATCTT…	DBLa2	CIDRa1.6
PF08_0140_2	PF08_0140	Non-CD36-binding	DC8-associated	PfEMP1 - Extracellular - non-CD36-binding	PfEMP1 2.2	AACCCCTGTGGAAAAAACAATAATGGTGGCAAACTTGTGAGAGTGAAAAGACCAGCCGAATTGAAGCAACAAAAGGCACACATACAATTGGAGAAACGTGGCGGCGAAAGTAATTTGAAGGGGGATGCAACAAGAGGGACGTATAACCTTGGATGTCAAGGAGACCAATTGGATGCCACATTTTGTAACATAGATGAAAAATATTCCAATCGTATTCCTCGTAAATCAGAAGGACCATGTTATGGAAAAAATCCACAGAGATTCTATACAGGAAAGGATTGGACACATGTTGTACAAGAAAAAACGTCATACAAAGACGTCTTTTTACCTCCCCGACGCGAACACATGTGTACATCAAATTTGGAGAATTTGAACCTGAATAGCAAAGGACTTAGTAAT…	DBLb12	DBLg4
PF08_0140_4	PF08_0140	Non-CD36-binding	Group B/A	PfEMP1 - Extracellular - non-CD36-binding	PfEMP1 2.3	TGCGACATAGTGTCCAAAATACTTACTAAAGACGCTCTTCAAGATGCATGTAAATTAAAATATAACGGAAAATATTATGGATGGAAATGCATAAGTGGTGCCACCACCGGTGGTTTGTGTATCCCACCCAGGAGGCGAAAACTATATGTCACACCACTAACGAAGTGGGCAACTACCGCGGTGTCGAGTGAAGCCACTCCGGCGCCGTCACAGTCAGAAAGTGACAAACTGCGTGAGGCATTTATTCAATCTGCGGCAATAGAGACTTTTTTCTTATGGCATAAGTATAAACAAGAGAAAAAACCACCATCAGAACAAAATGCAGGAGCAGCACTTGTATTACTGCAGGGGGTAACACCACAGGAGGATCCCCAAAACAAATTAAAAAGTGGTACCATC…	DBLd1	CIDRb1
PF08_0140DC82ndail	PF08_0140	Non-CD36-binding	DC8-associated	PfEMP1 - Extracellular - non-CD36-binding	PfEMP1 2.4	CCGGACTGCGGGGTTGAATATAAGAATGGAAGATATACAGCTAAAGATCAAAAATATCCGGATTGTAGAAATGAAAAATATGATCCTAATAATGCAGAAACCACTGACATTACTGTCCTCTATAGTGGTGATGTTGGTGATTTTTCTGAAAAATTACAAGATTTTTGTAATGACATAAATAATGGGAAAGTTAAAAACTATCAAATATGGCAATGCTATTATGAAAATAGTGAGATTAATAAATGTCAAATGACACCATCATCACACAAAGTTCCAAAACATGGTTACATTATGTCATTTTTTGCTTTTTTTGATTTGTGGGTTAAGAATCTATTAATAGACACTATAAATTGGAAAAACGAACTTACAAATTGTATAAATAATACTAATGTCACGGAT…	CIDRa1.6	DBLb12	DBLg4
PF08_0140DC8first	PF08_0140	Non-CD36-binding	DC8-associated	PfEMP1 - Extracellular - non-CD36-binding	PfEMP1 2.5	TGCCAACTTAATTATAGAAATCACAGTAATGTTAGAAGTAGTTTTGAGAATGATAATCCGTGTTATGGTAGAGAAGAAAAACGTTTTTCTGACTCACGCAGTGGCCAATGTACATACAATAGGATAAAAGATAGTAAGGAAGGTGATAATAAAGTAGGAGCATGTGCTCCATATAGACGATTGCATATATGCGACCATAATTTGGAAAATATCAATGATTATAAAAATATTAATAATCATACATTATTGGTAGATGTATGTCTTTCAGCCAAACATGAAGGAGAAATGATAGCAAACAAGCTTAAAGAATATGATAAATCTAATTATGAATCACGAATATGTACTGTATTGGCGCGAAGTTTTGCAGATATAGGTGATATTGTAAGAGGAAAAGATCTT…	DBLa2	CIDRa1.6	DBLb12
PF08_0140e1s1	PF08_0140	Non-CD36-binding	Group B/A	PfEMP1 - Extracellular - non-CD36-binding	PfEMP1 2.6	ATGGTTCCCCCTGTCCGTTCCCCTCGTGCGGCTGGGCCAGCGCCAGCGCCCGCATCAGCATCCACTACATATGGTAGTGTAAAGGATCTTTTGGAGGACATTGGAAAGTCTATACAAAAACAAGCAAAGGATGCCGCTGAAAAACGTAGTAATGGTGAATTGCAAGGAGATTTGTCAAAAGCAAGATTTAAAGATCAGAAGAACACAACCACAAATCCATGCCAACTTAATTATAGAAATCACAGTAATGTTAGAAGTAGTTTTGAGAATGATAATCCGTGTTATGGTAGAGAAGAAAAACGTTTTTCTGACTCACGCAGTGGCCAATGTACATACAATAGGATAAAAGATAGTAAGGAAGGTGATAATAAAGTAGGAGCATGTGCTCCATATAGACGA…	#N/A	#N/A
PF08_0141_1	PF08_0141	Non-CD36-binding	Group A	PfEMP1 - Extracellular - non-CD36-binding	PfEMP1 3.1	TGCAATTTTGATTTTAGGTTTGATACTAATGCTCCGGATAAAGGTTCATATGATAGAGATCCTTGTCATTTGAGAGATACAAATCGTTTTTCAGACAAAGGAGATGCAATATGTACTAATAATAAAATAAATTGTAATAATGGTGGTTGCGGAGCCTGTGCTCCATATAGAAGAATACAGTTATGCGATTATAATTTAGAATATATAAATGAATATAATATTAATAGTACACATGATTTATTGGGGAACCTATTAGTTATGGCAAAACGAGAAGGTGATTCTATTGTGAACAGTCATGGACATACAGGTAAAGGTATTTATAAATCAGGTATATGTACTTCTCTTGCTCGAAGTTTTGCAGATATAGGTGATATAATCAGAGGAAAAGATCTTTTTCTG…	DBLa1.6	CIDRd2
PF08_0141_3	PF08_0141	Non-CD36-binding	Group A	PfEMP1 - Extracellular - non-CD36-binding	PfEMP1 3.2	TGCAAAATAGCGCAGGACATATTTAAGGGTAAGGATGAAAACACTACAGTAGGGCTATGCAAAAAAAAAGATTTTGGAAGAACTCCTTATCCCGATTGGAAATGTGAAAAAAATTCAAAATTGGTGACAGGAAATGGTGAATGTATGCCTCCAAGAAGACAAAAGTTATGTTTATACTTTTTGGCACATAAAATTGAAACACCAAATTTAAATACACAAGAAGATTTGAGAAAGGCTTTTATTAAATGCGCTGCTGCAGAAACATTCTTCTCATGGTACTACTTTAAGAAAATAAATGATAAATTAAATAAACTCGATGAAAAATTAAAAGAAGGAGAAATCCCTCCTCAATTTTTAAGATCCATGTTCTACACATTTGGAGATTATAAAGATATATGT…	DBLg14	DBLz5
PF08_0141_4	PF08_0141	Non-CD36-binding	Group A	PfEMP1 - Extracellular - non-CD36-binding	PfEMP1 3.3	TGTGTAGACAAAACCGCATATGATATAAGAAAAGAGAGTGGGAAAAAGTCGGATAATAGTTTGAAAGGAAATGGTAATACATACAATAATAATTGTAATAATTCCATGAGGGAAGAGTATGCCAATCAAAATGGAGAAACATGTAAATTTAACGAAACATTTTGGTCCAAAAAAAAACCTTCTATTGAAGAATGTGATATCAATGCAAAAGAGCGTTTTCAAATACAGAAATATTGGGATTGTAATGGGAAAACACCTGATGGAAAAAACACATTTTGTATCCCTCCAAGAAGAAAAGATATGTGCTTGAAACAATTGGAAGAAATAAATTCTGCAGATGTTAATAATAGCAAAAAATTACTTCAAAAAATCCAAGATGTAGCAAAAAAGGAAGGAGAT…	DBLz5	DBLe4
PF08_0141e1s1	PF08_0141	Non-CD36-binding	Group A	PfEMP1 - Extracellular - non-CD36-binding	PfEMP1 3.4	ATGGGATCTCAAGGATCTAAACCTGTGGATACAAGCGATGTTAAAAATGAAAGTCACAACAGTGCCAGAAATGTTTTTGAAAATATTGCAGAAATAATATACAACCGAGTGAAAGAAGATGCAGAAAAACGTGGTAAATCTTTGAAAGGAGATTATAAGAGAGCAAAATTTCATCAGCCCTTATTAGAGGCAGCGAAATATGTTTGGTACGCTCCTAGTAATCCATGCAATTTTGATTTTAGGTTTGATACTAATGCTCCGGATAAAGGTTCATATGATAGAGATCCTTGTCATTTGAGAGATACAAATCGTTTTTCAGACAAAGGAGATGCAATATGTACTAATAATAAAATAAATTGTAATAATGGTGGTTGCGGAGCCTGTGCTCCATATAGAAGA…	#N/A	#N/A
PF08_0141e1s2	PF08_0141	Non-CD36-binding	Group A	PfEMP1 - Extracellular - non-CD36-binding	PfEMP1 3.5	GACGTATGTGGTATAACGGACCAACATACCAAGGATAGTCGTCGTCGTCGTCGTCTTCGTCGTCTTCGACTTCTTGTTCTTCGTTTTCGTCGTCGTCTTCGTCGTGGTCATCGAGATTATAAAGGACCATGTACAGGTAAAGATGGACACAAAAAGATGTTTCAGGTAGAAAAAGGATGGGAAAATGGGAGCAAAATAGGTACAGAAAATGACGTTTTCTTGCCACCAAGACGTGAACATTTTTGTACTTCCAATGTGGAACATTTGTACAGAAGTGCCAGCGGACTTCAAGGAACTACTGCCAGCCACTCTCTATTGGGGGATGTGTTACTTGCTGCGAATAAAGAAGCAGGATTCATAAAAGAAAGATATAAGACGCAAAAAACTTCAGAAGGTTTT…	#N/A	#N/A
PF08_0141e1s3	PF08_0141	Non-CD36-binding	Group A	PfEMP1 - Extracellular - non-CD36-binding	PfEMP1 3.6	CTTCCGGAACCTAAATATTGTGTAGACAAAACCGCATATGATATAAGAAAAGAGAGTGGGAAAAAGTCGGATAATAGTTTGAAAGGAAATGGTAATACATACAATAATAATTGTAATAATTCCATGAGGGAAGAGTATGCCAATCAAAATGGAGAAACATGTAAATTTAACGAAACATTTTGGTCCAAAAAAAAACCTTCTATTGAAGAATGTGATATCAATGCAAAAGAGCGTTTTCAAATACAGAAATATTGGGATTGTAATGGGAAAACACCTGATGGAAAAAACACATTTTGTATCCCTCCAAGAAGAAAAGATATGTGCTTGAAACAATTGGAAGAAATAAATTCTGCAGATGTTAATAATAGCAAAAAATTACTTCAAAAAATCCAAGATGTA…	#N/A	#N/A
PF11_0008_1	PF11_0008	Non-CD36-binding	Group A	PfEMP1 - Extracellular - non-CD36-binding	PfEMP1 4.1	TGTGATCTTGATTTTTGGTTTCATACGAATGTTTGGAGGGACAAAGCATATGAAAGAGATCCTTGTTATGGCAGACAAGCAAAAAATAATTACAATTTGGAAGGAGCAGTATGTACGAATAGTAAAATAAAAGGTAATGAAAACAAGATAAATGACATTGGAGCGTGTGCCCCATATAGAAGACGAAATATATGCGATTATAATTTAGAACATCTAAATGAAAGAAATGTTTTAAATACTCATGATTTATTGGGAAATGTGTTAGTTATGGCAAAACGTGAAGGTGAATCTATTGTTGAGAAACATCCAAATAGAGGATCTTCAGAAGTATGTATTGCCCTTGCAAGAAGTTTTGCAGATATAGGAGATATTTTAAGAGGAAAAGACATGTATGTCGGG…	DBLa1.5	CIDRg3
PF11_0008_2	PF11_0008	Non-CD36-binding	Group A	PfEMP1 - Extracellular - non-CD36-binding	PfEMP1 4.2	TGTGACATAGTTGAAAAACACTTTAAAGATAAGCACGATAATACTGGTGCAATAGATCATTGTAATCCAAAAAAGGATTATCCTCCATGGAAAAACGACAAAAGTTTAGTGGATGAAGATGGTGTGTATATGCCTCCTAGAAGACAAAAATTATGTGTAATTAATTTAGAACATTTTAAAGAGAATACATCAGATGATTTGAGAGAAGCATTCATTAAATGCGCTGCCGCAGAAACTTATTTGTTATGGCAAAAATATAAAGAGGATAACAATGGTGGTGAAGATCTACAAAACCAATTAAAAAGTGGAAAAATTCCTGAAGATTTTAAACGTCAAATGTTCTACACATTTGGAGATTATAGAGATTTCTTATTTGGAACAGATATATCAAAATTAAAT…	DBLg12	DBLd5
PF11_0008e1s1	PF11_0008	Non-CD36-binding	Group A	PfEMP1 - Extracellular - non-CD36-binding	PfEMP1 4.3	ATGGGGTCACAAACATCAAAATTTTCTAAAACTGTTGTTGGAAATGAAACACACAACAGTGCCCGAAATGTTTTGGAAGGTTTTGCAAAAGATATAAAAAGGGATGTATCAAATAACGCAAAAAGACATGGAAAAGTTTTGAAGGGAAATTTGAGAGATGCCAAATTTTATCATGATTATTCTAAGTTAAGAGACATACCTAGAAGTCCCTGTGATCTTGATTTTTGGTTTCATACGAATGTTTGGAGGGACAAAGCATATGAAAGAGATCCTTGTTATGGCAGACAAGCAAAAAATAATTACAATTTGGAAGGAGCAGTATGTACGAATAGTAAAATAAAAGGTAATGAAAACAAGATAAATGACATTGGAGCGTGTGCCCCATATAGAAGACGAAAT…	#N/A	#N/A
PF11_0008e1s2	PF11_0008	Non-CD36-binding	Group A	PfEMP1 - Extracellular - non-CD36-binding	PfEMP1 4.4	GCAACAACACCCGGGGTGAAGCCGCCATGTGACATAGTTGAAAAACACTTTAAAGATAAGCACGATAATACTGGTGCAATAGATCATTGTAATCCAAAAAAGGATTATCCTCCATGGAAAAACGACAAAAGTTTAGTGGATGAAGATGGTGTGTATATGCCTCCTAGAAGACAAAAATTATGTGTAATTAATTTAGAACATTTTAAAGAGAATACATCAGATGATTTGAGAGAAGCATTCATTAAATGCGCTGCCGCAGAAACTTATTTGTTATGGCAAAAATATAAAGAGGATAACAATGGTGGTGAAGATCTACAAAACCAATTAAAAAGTGGAAAAATTCCTGAAGATTTTAAACGTCAAATGTTCTACACATTTGGAGATTATAGAGATTTCTTA…	#N/A	#N/A
PF11_0008e1s3	PF11_0008	Non-CD36-binding	Group A	PfEMP1 - Extracellular - non-CD36-binding	PfEMP1 4.5	TCATGTGGTTATTTCTGTGGTTTAGATATATGTACACCCAACAAAACTACAGGTGATATACATGATAAACAAAATGCACCAATTAGAGTACTGTTTAAACGATGGATAGAAAATTTTTTAAAAGATCATAACAAAATTAAAGACAAAATTTCTTTATGTATAAATAATGAAAACAGAAATATATGTACAGATGTTTGCAGAAAAAATTGTGAATGTATAGATAAATGGATAGAGATGAAAATGAAAGAATGGAAAATAGTACGCGATCGTTACGTCAAACAATATAATGTTGCTGATTCAGTAGTTTACGAAGTGAGAAGATTTTTAGAGGGCTTGCAACCTCAAAATGACCTTGAAAAAGTTAAAGGAGATGTTAATGATTTACGTGATTTAGAGGAA…	#N/A	#N/A
PF11_0521_2	PF11_0521	Non-CD36-binding	Group A	PfEMP1 - Extracellular - non-CD36-binding	PfEMP1 5.1	AACCCGTGTGCTAAACCTCATGGTAAGAAACTTGCGACTGTGAAACAAATCGCACAATATTATAAACGCAAGGCATATATACAATTGAATGAGCGCGGTAGTAGAAGTGCTTTGAAAGGGGATGCGTCACAAGGTCAATATGATCGTGGAGGTAAAGCAGATGACTTCAAGACAAAATTATGTGAAATAAATGAAAAGCATTCGAATGCTCGCAGTAATTCACTAAATCCATGTAATGGAAAAGATAATAATAAAGTAAGGTTTAATGTAGGAACACCATGGCAGAGTGGGGAAAAAATAGCTACAGCAACTGATGTTTATTTACCACCACGACGTCAACATTTTTGTACATCAAACTTGGAATATTTAATTAATGGTGGTCATCAAGCAATTCTGAAT…	DBLb3	DBLb6
PF11_0521_3	PF11_0521	Non-CD36-binding	Group A	PfEMP1 - Extracellular - non-CD36-binding	PfEMP1 5.2	AATCCGTGTGTTCGTAAAGACCAGAGTGGTACTCATATCGTGAGTGTGGAGGACGTGGCGCAAGGGATGCAACGGGAAACACACGATCGTGTAACGAAGGTACCTGGTTTGACAGCAGATGCAAAACTAGGTCAATATTACCAAAACGGTAAAGTAAATACGTTGAATAATGAATGTGATATAAGTCTCGAACATTCCAATCGTAATACTAGTCGTTCACAACGGCCATGTTATGGAAAAGATGGCTATGATAAGATGTTTAAGATAGAAAACGGATGGAAAAGTGGGACAGACATAAATAAAAAACACCCACATGATGTTTTCTTGCCTCCAAGACGTGAACATTTTTGTACTTCCAACTTGGAACATTTGAATACTAATGTCAGCGGACTTACAGGA…	DBLb6	DBLd3
PF13_0003_1	PF13_0003	Non-CD36-binding	Group A	PfEMP1 - Extracellular - non-CD36-binding	PfEMP1 6.1	TGTTCACTTACATACAAATTTCATACTAATATAACAACTGATGGGGGGGATGGAAGGCATCCTTGTCATGGTAGGGAAAACAATCGTTTTTCTGAAAGTCAAGAATATGGATGTAGTAATGTATACATAAAAGGAAATGAAAATAACAGTAATGGTACAGCATGTGTACCACCAAGAAGAAGACATATATGTGATCAAAATTTAGAATTTTTAGATAATCCTCACACTGATGATACTGATGATTTGTTGGGAAATGTGTTAGTTACAGCAAAATACGAAGGTAATTATATTGTTAGTAATCATCCAGATAAAAACAGCAATGGAAATAAATCAGGAATATGTACTTCTCTTGCACGCAGTTTTGCAGATATAGGAGATATTGTAAGAGGAAGAGATATG…	DBLa1.6	CIDRd1
PF13_0003_2	PF13_0003	Non-CD36-binding	Group A	PfEMP1 - Extracellular - non-CD36-binding	PfEMP1 6.2	AATCCGTGTGTAGATAAAAATGATTCTCAACCCACTAAAACTGTGAGTTATATCGCTAGACAAATGCATCGAAGGGCAAAAGCACAAATGACAAAAAATAGTGTTGTTGATGGTGATAATAAGTTGGAAGGCGATATATTTAAGGTTACATTTAGAAATGGCGGGGTCGGAAAAAACCTGAATGGAGATATTTGCAAGATTGACAAAACGTATTCCAATGACAGTCGTGGTACTCCTACAGATGGACCTTGTGAAGGCAAAGGCGATCGGTTTAAAATAGGAACGGACTGGCAAGGTGATAGTTTCGTAAACCCACAATACCGTGGGATTTATATGCCTCCTAGACGTCAACATTTTTGTACATCGAATTTAGAAAAATTAGATGTTAGTAGAGTCATA…	DBLb3	DBLg12
PF13_0003_3	PF13_0003	Non-CD36-binding	Group A	PfEMP1 - Extracellular - non-CD36-binding	PfEMP1 6.3	TGTGAAATGGCAAAAACACTTTTGCACAACAACGATGGAACCATAAGAATAGGACAATGCAAACGTAAAGATGAAGGAAATGCAGAATATCCAAAATGGGATTGTAATTCTCAGATTCATACAACACATAATGGAGCATGTATGCCTCCTAGAAGACAAAAATTATGCGTATATTTTTTTGCAAATCCATCTCAAATAGGAAGTATAAATAAACAAGATAATTTAAGAAAAGCATTTATTATATCTGCAGCAGCAGAAACATTTCGTTCATGGCAGTATTATAAGAGTAAGAATGGTGGTGAAAACCTCCAAACTCAATTAAAAGATGGAACTATTCCTGACGATTTTAAACGTCAAATGTTCTATACATATGGAGATTATAGAGATTTTTTATTTGGA…	DBLg12	DBLd5
PF13_0003_4	PF13_0003	Non-CD36-binding	Group A	PfEMP1 - Extracellular - non-CD36-binding	PfEMP1 6.4	TGCACCATCGTGGATGGCATCCTCAGCCCACAAAATTCGAGTTCGTACGCCGAAGGGTGTAAATGGAAATATGGGAAGATGTCACAAGGGGGTACGGAATGGGATTGTAGTAAAAAAAGTGGGGGTGAAGGTGGTAATGAGGACGGTGATGTTGTATGTATACCTCCAAGGAGAAGGAGATTATATGTAAAGAATTTACAGGATTTGACTGGTGAAGAATCACTAGTGGATTTACGAAAAGCTTTTATTAAGTGTGCTGCTATAGAAACATTTTTTGCTTGGCATGAATTTAAAAAAGAAAAAGAAAGAGAGGAAAAAGAAAAAAATGAACAAGATGTACAATATAAATCATCTGTCTTAGAAAATCTTCAAAAGCAGTTAAAAAATGGAGAAATAGAT…	DBLd5	CIDRb3
PF13_0003e1s1	PF13_0003	Non-CD36-binding	Group A	PfEMP1 - Extracellular - non-CD36-binding	PfEMP1 6.5	ATGGGGAATACACAATCATCAGAGGAAGAGGAAGCTAAAAGCCCTAGTTTAACAGAAAGTCACAACAGTGCAAGGGGTGTTTTGGAAGAAATTGGAAAAAAGATAAAAGATAAGACAGAAAAAGAGAGTAAACATGTAAGGCAATTGAAAGGAAAATTATCAAATGCAAAATTTGCTGATCGATTGTATAAGGAATCTGGTGGTGATTTAAGGTCTGCTTATTCAGATGCTTGTTCACTTACATACAAATTTCATACTAATATAACAACTGATGGGGGGGATGGAAGGCATCCTTGTCATGGTAGGGAAAACAATCGTTTTTCTGAAAGTCAAGAATATGGATGTAGTAATGTATACATAAAAGGAAATGAAAATAACAGTAATGGTACAGCATGTGTA…	#N/A	#N/A
PF13_0003e1s2	PF13_0003	Non-CD36-binding	Group A	PfEMP1 - Extracellular - non-CD36-binding	PfEMP1 6.6	GCAACACCCAAATATAAACAATTAAGAGAAGATTGGTGGGAAGCCAATCGTTCACAGGTATGGGAAGCAATGCAATGCCCACCAAAAAACGGTACTTTCCCATGTAAAAGTGATCATACACCGCTACATGACTACATCCCCCAAAGATTAAGATGGATGACCGAATGGGCAGAATGGTACTGTAAAGAACAGTCACGGCTGTATGGAGAGTTGGTGGAGACGTGTGGTAAGTGTATGCATAAGGGAAAATGTAAGCAAGGTAATGGCCATTGTGTAACGTGCAAGCCAGCATGTGAAAAATATAAAAAATTTATTAATACATGGCAACCTCAATGGAAACAAATGGAACAAAAATACTCCCAGTTATACGAAGAAGCAAAAAAGTATAATGATAGTAGC…	#N/A	#N/A
PFA0015c_1	PFA0015c	Non-CD36-binding	Group A / var3	PfEMP1 - Extracellular - non-CD36-binding	PfEMP1 7.1	TGTAGTCTTGATCACAAATTCCATACTAATATAAATAATGGATATCCCCCCGCAAGAAATCCTTGCGATGGTAGAAATCAAGAACGTTTTTCAAACGATGGTGAATCAAAATGTGGTAGTGATAAAATAAGAGGTAATGAAAATAACAGTAATGCTGGAGCATGTGCACCATTCCGAAGACAAAATATGTGTGATAAAAATTTAGAATATTTGATCAATAAAAACACAGAAAATACTCATGACTTATTGGGAAATGTACTAGTTACAGCAAAATATGAAGGTGAATCAATTGTTAATAATCATCCAGATAAAGATATTAAGGGTAATAAATCAAGTATATGTACTTCTCTTGCACGAAGTTTTGCAGATATAGGAGATATTATTAGAGGAAAGGATATG…	DBLa1.3	DBLe8
PFD0020c_1	PFD0020c	Non-CD36-binding	Group A	PfEMP1 - Extracellular - non-CD36-binding	PfEMP1 8.1	TGCGATCTTGACCACAAATTCTATACTAATATAAATAATGGATATCCCCCCGCAAGAAATCCTTGCGATCTTAGAAATCAAAATCGTTTTGGTGAAAATGCCGAAGCGTATTGTAATAGTGATAAAATAAGGGTTACTGGAAAAAAAAGTGCTGGTGGAGCATGTGCACCATTCCGAAGGCAAAATATGTGTGATAAAAATTTAGAATATTTAGATAACACTAATACTGATGATACTGATGATTTATTGGGAAATGTGTTAGTTACAGCAAAATATGAAGGCGAATCTATTGTTGCGAAGCATCCACATAAAGAAAATTCAGAAGTATGTACTGCACTTGCACGAAGTTTTGCAGATATAGGTGATATTGTAAGAGGAAAAGATATGTTTAAACGTAAT…	DBLa1.2	CIDRa1.1
PFD0020c_2	PFD0020c	Non-CD36-binding	DC8-associated	PfEMP1 - Extracellular - non-CD36-binding	PfEMP1 8.2	AACCCCTGTGGAACAAACAATAATGGTGGCAAACTTGTGAGAGTGAAAAGACTAGCCGAAATGATGCAACGGCGCGCGAGGAAACAATTGGAGAAACGTGGCGGCGAAATTAATTTGAAAGCTGATGCATCACAAGGAAAATATATACGTGGAGGTAAAGAAAAGAAACTGAATGGACAAATTTGCAACATTGATACAAGCTATTCCAATGATAGTCGTAATGGTAATAACGGTGGACCATGTACAGGAAAAAATGACAAACGGTTTAAAATAGGAACGGAATGGTCTTATGGGGAACACGAAAAAAAAAGAACACACCCTGAGGTATATATGCCACCGCGAAGAGAACATATGTGTATTTCCAATTTAGAAAAATTAGACGTTGTTAGTGTCATTAAA…	DBLb12	DBLg6
PFD0020c_3	PFD0020c	Non-CD36-binding	Group A	PfEMP1 - Extracellular - non-CD36-binding	PfEMP1 8.3	TGTAATGGAATTAAGACACTTCTTGATCGATCAAATGGCGGAACAGGTGGAATAGATGGATGTAATCCAAAAATAGGAAATTATCCTTCTTGGAATTGTGAAAGAAATGAATCTAAGGCGGAAAATAAAGGTGCGTGTGTGCCACCCAGAAGAGAAAAATTTTGTGTAAGTCTATTAGCAAAAGAGGGTATCTTTAAAAATAAAGGAGAAGATATAAGGGAAACGTTTGTTAAATCTGCTGCTTTAGAAACATATTTTGCTTGGAAGAGATATAATGATGATAATAAAAAAGCAGAAGAAGAATTAAAAAGTGGAACAATTCCAGAAAATTTTAAAAGACAAATGTATTATACTTTTGCTGATTACCGAGATATATTTTTTGGAACAGATATTACTTCA…	DBLg6	DBLg11
PFD0020c_5	PFD0020c	Non-CD36-binding	Group A	PfEMP1 - Extracellular - non-CD36-binding	PfEMP1 8.4	TGTGAAATAGTAAAAGAACTATTTAATGACACAAACAAATTTAAAGACGCCTGCAACCTCAAATATGGCGGAAACAACTCACGTTTGGGATGGAAGTGCATACCAAGTGGTGACAGTACTACCACAAGTAGTGTTAACGGTGATCGTTCCCAACGTCACAGACGTGCAGCCGGTGAAGCCACTGGCAAAAGTGATGCTAGTGGTAGTATTTGTGTGCCACCCAGGAGACGACGATTATATGTGGGGAAATTGACACAATGGGCAAGTCAGAGAACACAAGGTGGAACGTCGTCACAAATTGTTGGCAAAACTGCGTCACAACCAAATAGTCACCCCACTTTGTCGCCGTCGTCCAACCCACGCGACGACGGCTTGCGTGATGCGTTCATCCAATCTGCT…	DBLd1	CIDRg8
PFD1235w_1	PFD1235w	Non-CD36-binding	Group A	PfEMP1 - Extracellular - non-CD36-binding	PfEMP1 9.1	TGCGAACTTGATTATAGGTTTCATACTAATGTATGGCATCGTAACGCAGAAGATAGAAATCCTTGTCTTTTTAGTCGTGCAAAACGTTTTTCAAATGAAGGTGAAGCAGAATGTAATGGTGGTATAATAACTGGTAATAAAGGTGAATGTGGGGCATGTGCACCGTATAGGAGAAGACATATATGTGACTATAATTTGCACCATATAAACGAAAATAATATAAGGAATACTCATGATTTATTGGGGAATTTGTTAGTTATGGCAAGGAGTGAAGGTGAATCTATTGTGAAAAGTCATGAATATACAGGTTATGGTATATACAAATCAGGTATATGTACTTCTCTTGCTCGCAGTTTTGCAGATATAGGAGATATTATTCGAGGAAAAGATCTGTATCGT…	DBLa1.4	CIDRa1.6
PFD1235w_2	PFD1235w	Non-CD36-binding	Group A	PfEMP1 - Extracellular - non-CD36-binding	PfEMP1 9.2	AACCCCTGTGCTAAACCTCCTGGTAGTAAACCCACTAAAAGTGTAAAACAATTAGCGGAACATATGCAACAGAAGGCACAAAAACTTTTGGGTACTCGTGGTGGTGAAAGTAAATTGAAGGGGGATGCAACAAGAGGGACGTATAACCTTGGAGGTCAAGGAAACACGTTGAATGGCGATATATGTAAAATAACAAAAAATCATACCAATGATAGTCGTCCTAATGGTGAACCATGTACAGGTAAAGATAAAGTTAAAAACGGGTTTCGCTTGAAAATAGGAACCCCGTGGACAAATATTGTACAAAAAAAAAAAAAAAAGTCATACAAAGACTTCTATTTACCTCCTCGGCGTCAACATATGTGTACATCAAATTTAGAAAATTTGAGCACGAGTAGC…	DBLb3	DBLb3
PFD1235w_3	PFD1235w	Non-CD36-binding	Group A	PfEMP1 - Extracellular - non-CD36-binding	PfEMP1 9.3	AATCCGTGTGCTGAAACTGGTGGTGTACATACCATTAAAACTGTGACTGATGTCGCAAAAATATTACAGGGGGAGGCAAATGAAACAATGCTAAAAAATAGTTCCAATGGTAATGATAAGGATGAGAGTAAATTGAAAGGTAAGGCAGAAGAAGGGGATTATAGTCGTGGAGGTACGCCAAGTGACTTCAACAACAATTTATGTGGTATAACACAAAAGCATTCCAATGCTCATAATGATTCACAACAACCATGTTATGGAAAAGATCAAAAAAGGTTCAATGTAGGAACGGAATGGTCATTTAAGGATAATCATAGAAAACGGACACACCCTGAGGCATATATGCCTCCAAGAAGGGAACATATATGTACATCAAATTTGGAATATTTAATTCATAAG…	DBLb3	DBLg13
PFD1235w_4	PFD1235w	Non-CD36-binding	Group A	PfEMP1 - Extracellular - non-CD36-binding	PfEMP1 9.4	TGCAAAATAGTGGAAGAAGTTCTTTCGAAACCACGAGATAAAACTACAGGTGGAATAGATCATTGTAATCCAAAGTATTATCCAAGAAAAGAAAATTATCCTGGATGGAATTGTACTCCAGGTCAGTTTAAATCAGGTCATGCTGGAGCATGTATGCCTCCAAGAAGAATAAAATTATGTGTAATTAATTTACAATATTTGAATGAGAAGAAATCACCAGAAGAATTGAGAAAAGCTTTTATTCAATGCGCTGCAATAGAAACGTATTGGTTATGGCAAAAATACAAAAAGGATAAGAATGGTGGTGTTGCACAAGCAAAATTAAATAGTGGTACCATCCCTGATGACTTTAAGCGTCAAATGTTCTATACGTTTGGAGATTATAGAGATTTATGTTTA…	DBLg13	DBLd1
PFD1235w_5	PFD1235w	Non-CD36-binding	Group A	PfEMP1 - Extracellular - non-CD36-binding	PfEMP1 9.5	TGCGCCACAGTGGCCAAAGCACTTAAGGGCGACAAAAGTCTCAATGCCGCATGTGCCCTCAAATATGGCAAAAACAACTCACGTTTAGGTTGGAAATGTATACCAACTAGTGGTGACAAAACAGACACAAGTGAGAATGGTGCCCCACGTCGTGCTCGTAGTGCCCATGGTGGTAAAAGTGATAGTGAAAAAGGTTCCATATGTGTGCCGCCGCGAAGACGACGATTATATATAAAAAAGATAGTAGATTGGGCGGAATCACAGTCGAAGACAGTAACAAGTGTTAATGGAGATGGTAATGGGTCACAGGAAGTAGTTAGTGTTAATGGAGCTAGTGAGAGTGGTGGTAGTGGTAGTGGTACTGAGTCACAGGCGAGTGATGTGTCACAAGGTAACGGC…	DBLd1	CIDRb5
PFE1640w_2	PFE1640w	Non-CD36-binding	var1	PfEMP1 - Extracellular - non-CD36-binding	PfEMP1 10.1	AACCCCTGTGCAGATAAAAGTGGTGGCAAACTTGTGAGTGTAAAACAAATAGCACAATACATTAAACGACAGGCGTACGAACAAGCAAATTATCGTAGTGATGGTCTACATAAATTGAAAGGAAAGGCACACGAAGGTAAATATAAGCGTAAGGGTAGGGAAAATTACTTCAAGGACAAATTATGTAAAATAGGTAAATATCATTCCAATCGTGATCCTTTTGAATCAAAGGGACCATGTTATGGAAAAGATGGCAATAAGTTGAGTTTTCAAATAGGAACCGATTGGAAAGGTGCAGAAGAGGAAAAAATGATATACAATGATGTCTATTTACCTCCAAGAAGAGAACATATGTGTACATCCAATTTGGAACATTTAGTTACGGATAACAAACCGCTT…	DBLb1	DBLg15
PFE1640w_3	PFE1640w	Non-CD36-binding	var1	PfEMP1 - Extracellular - non-CD36-binding	PfEMP1 10.2	TGCAATGTAGTGAATACACTACTTAAGGATAAAAATGAAAACAGTGATATAGATCAGTGCATTAGAAAATATAAAGATGGAAAGGAAAAATATCCTGGATGGGATTGTACAAGAAATAAGATTAAAATCGGAGAAGAAGGTGCCTATATGCCTCCAAGAAGACAAAAGTTATGCGTAGACTTTTTAAAACAATTGAAAGACCAAACAGACGAAAAATTGAGAGATGCATTCATCAAATCTGCAGCAGCAGAAACTTTTTTGTCATGGCATAAATACAAAGAAGATACACAGAAAGAAAAAGCAACACACACAGCAGATAATGATTTGAACAAAGGAATAATTCCTGAAGATTTTATACGTCAAATGTATTATACATTTGGAGATTATAGAGATTTATGT…	DBLg15	DBLe1
PFE1640w_4	PFE1640w	Non-CD36-binding	var1	PfEMP1 - Extracellular - non-CD36-binding	PfEMP1 10.3	TGTTATGGTCTAAACAGTGATGCTAAAAAAAACAAGATTAAATGGAGAAACGGTGATGAAAAGGACTATGCGTTTTTAAAGAAACGTAACTTGTCTGGAGAGGTATTTTTTCCTTCTCGTCGATTAGGTATATGTTTTCGAGGACTGGATGGCTATTATAGATATCCAGAAGTTAAAGACAAAGATACGTTGCGAAAAACATTGATGGAAGTTGCTGCAACGGAAGGGTACAATTTGGGTCAATACTACAAAGAAAAAAAAAAAGCAAACAAGGAAGCATATAGATATTCTTATGAGGTCCGACCGTATAGTGCTATGAAATATAGCTTTTATGATTTAAGAGATATAATTCTGGGATATGATAATTTGGAAGATAATAGCACTACGACAGAAAAAAAT…	DBLe1	DBLg8
PFE1640w_5	PFE1640w	Non-CD36-binding	var1	PfEMP1 - Extracellular - non-CD36-binding	PfEMP1 10.4	GCTACAATGGTAAAGGCGATTCTTTCGAATGAACCAGATAGCAGGGGTGGAATAGAGGGTTGTAATCCAAAAACGTATGGACAATATCCTAAATGGAGTTGTATTGTAGGTAAGTCTAAAGAAAATGAAAATGGCACATGCATGCCTCCTAGGAGAAAAAAATTATGTATAAATAATATACAATATTTAAATTATGAAACTGTAAATAAGCGTGAGAAGGATATAAAAGAGGCTTTTATTAAATGTGCAGCAATAGAAACACATTTTGCGTGGCATAGATATAAAGAGGATAATAAAAAAGCAGAAGATGAATTAAAAAAAGGAACAATTCCAGATGAATTTAAAAGAATAATGTATTATACATATGGTGATTATAAAGATATGTTTTTTGGAACTGAT…	DBLg8	DBLz1
PFE1640w_6	PFE1640w	Non-CD36-binding	var1	PfEMP1 - Extracellular - non-CD36-binding	PfEMP1 10.5	TGTGTAGAGAAAGCAGCATATTATTTATCTAAAGAGGCAGAAAATAATATAGAACGTACATTGAAACAAAAAATAACGCATAGTAATTGTGTTAAGGAAACTGATAATTCTTTTTCTAGTAATAATAGATGCGATCCTAATAAACCTTATGCACCTGATAAATATATAGGAAGAAGAAACCCATGTGGAAATAGAGAACAAAATCGTTTTAAGTTAGATTCTGAATGGAAATGTTACAAAAATATAAAACTTTATCAAGAAAAAAAAAGAGTATGTATACCTCCAAGAAGAGAAAATATGTGCATAAGTAATTTAGATGAAATAGAAATTGCAAAAGTTAACCAAAGTAACTATCTGCTAAATATGGTTAGGATCGCTGCACGAAATGAAGGAATAGAC…	DBLz1	DBLe5
PFF0020c_1	PFF0020c	Non-CD36-binding	Group A / var3	PfEMP1 - Extracellular - non-CD36-binding	PfEMP1 11.1	TGCGATCTTGAACACAGATTCTATACTAATATAAATAATGGATATCTACCTGCGAGGAATCCTTGCCATAATAGAAATCAAAATCGTTTTGACGAAAATGCCGAAGCGTATTGTAATAGTGATAAAATAAGAGGTAATGAAAATAACAGTAATGCTGGAGCATGTGCGCCATTCCGAAGACAAAATTTGTGTGATAAAAATTTAGAATATTTGATTAATGAAAACACGAAAACTACTCACGATTTATTGGGAAATGTGTTAGTTACAGCAAAATATGAAGGTGATTACATTGTTAATAATCATCCAAATAGAGGATCTTCAGAAGTATGTATTGCCCTTGCAAGAAGTTTTGCAGATATAGGTGATATTGTAAGAGGAAAGGATATGTTTAAATCTAAT…	DBLa1.3	DBLe8
PFI1820w_1	PFI1820w	Non-CD36-binding	Group A / var3	PfEMP1 - Extracellular - non-CD36-binding	PfEMP1 12.1	TGTAATCTTAGTCACAAATTCCATACTAATATAACAATTGAAGCTGCAAGGGATCCTTGTTATGGAAGGGAACAAAACCGTTTTGATGAAAATGTCGAATCGTATTGTAACAATGATAAAATAAGAGGTAGTGGGAAAATATTTGATGGAAGAGTATGTGTCCCACCTAGAAGGCAACATATATGTGATCATAATTTAGAATATTTAAATAACAATAATACTGATGACACTGATGATTTGTTGGGAAATGTGTTAGTTACAGCAAAATATGAAGGTCAATCTATTGTTAATAATCATCCACATAAAGAAACTTCTGATGTTTGTACTGCTCTTGCACGAAGTTTTGCTGATATAGGTGACATTGTAAGAGGAATAGATATGTTTAAACCTAATGACCAA…	DBLa1.3	DBLe8
PFL0020w_1	PFL0020w	Non-CD36-binding	DC17	PfEMP1 - Extracellular - non-CD36-binding	PfEMP1 13.1	TGTAGTCTAAAACATACACATGATACTAATGTTAGGTGGGGTGTCATTCATCCGTGTGATAACAGATTAGGGAATCTTTATTCCGAAGAAAGTGCAAGCCAATGTTCTACCAGCAGAATTAGTGGCAACAACTCTGATTCTGGATCCTGCGCTCCATACAGAAAATTACAATTATGTGATTATAATTTAGAAAAAATAACTGACGCCAATGTAACGAATACTCATAATTTATTGGTAGATGTGTTACTTGCAGCAAAACATGAAGGAGACTCCTTATCTAAATATATGAAAGAAAATCCTAAAATTATTCCAAAATCTAATGTATGTACCGTTTTAGCACGAAGTTTTGCAGATATTGGAGACATTATAAGAGGAAAAGATCTTTATGTTGGTAATAGA…	DBLa0.18	CIDRa5
PFL0020w_2	PFL0020w	Non-CD36-binding	DC17	PfEMP1 - Extracellular - non-CD36-binding	PfEMP1 13.2	AATCCGTGTAGCGCCCAACCTGGTGGTAGATACACTGTGCGTGTGAAGGACATAGCGAAACAAATGCATCGAAGGGCAAAAACACAAATGAGAAATAATAGTGTTGTTGATGATGATAACAAGTTGGAAGGCGATATATTTAAGGTGACATTTAGAAATGGTGGTAAGGGAAGTGAATTGCAGGGTGAAAACATATGTAACATTAATACTACTCATTCCAATGATAGTCGTGGATCTAAAGGTGAACCGTGTAAAGGCAAAGATGGTTCAGGTGAGCGCATGAAAATAGGAACGGAATGGTCATATATTAAAGAGAAAGAAATTTCATACAAAGACTTCTATTTACCACCCCGACGACAACATATGTGTACCTCAAATTTAGAAAATTTAGATGTTGAG…	DBLb5	DBLg14
PFL0030c_1	PFL0030c	Non-CD36-binding	var2csa	PfEMP1 - Extracellular - non-CD36-binding	PfEMP1 14.1	TGCAAAATTACCGTGAATCATTCAGATTCTGGAACAAATGATCCTTGTGATAGAATACCACCTCCTTATGGCGATAATGACCAATGGAAATGTGCCATAATTTTATCTAAAGTAAGTGAAAAACCTGAAAATGTATTTGTTCCTCCGAGAAGACAACGTATGTGCATTAACAATTTAGAAAAATTAAATGTTGATAAAATTAGGGATAAACATGCATTTTTGGCAGATGTATTACTTACGGCCAGAAATGAAGGAGAAAGAATAGTGCAGAATCATCCAGATACAAATAGTTCCAATGTTTGTAATGCATTAGAAAGAAGTTTTGCTGACATTGCAGATATTATTAGAGGTACAGATCTATGGAAAGGTACTAATAGTAATTTAGAACAAAATTTAAAA…	DBLpam1	DBLpam2
PFL0030c_2	PFL0030c	Non-CD36-binding	var2csa	PfEMP1 - Extracellular - non-CD36-binding	PfEMP1 14.2	TGTGAAAAAAATTTAGAAAAAGTACTTGCATCTTTAACTAATTGTTATAAATGCGACAAATGTAAATCTGAACAATCAAAAAAAAATAACAAAAATTGGATATGGAAAAAATCCTCTGGTAAGGAAGGTGGATTACAAAAAGAATATGCTAATACAATAGGTTTACCCCCAAGAACACAATCCTTATGTTTAGTAGTGTGTTTAGATGAAAAAGGAAAAAAAACACAAGAACTTAAGAATATTAGGACCAATTCAGAATTATTAAAAGAGTGGATAATTGCTGCATTTCATGAAGGAAAAAATTTAAAACCTTCCCATGAAAAAAAAAATGATGACAATGGAAAAAAATTATGCAAAGCTTTAGAATACAGTTTTGCCGATTATGGAGATTTAATTAAA…	DBLpam2	CIDRpam
PFL0030c_3	PFL0030c	Non-CD36-binding	var2csa	PfEMP1 - Extracellular - non-CD36-binding	PfEMP1 14.3	TGTAGTGAACCTATTTATATTCGTGGGTGTCAACCAAAAATTTATGATGGAAAAATATTTCCAGGTAAAGGAGGCGAGAAACAATGGATATGTAAAGATACTATAATACATGGAGATACAAATGGTGCCTGTATCCCTCCAAGAACACAAAATTTATGTGTTGGAGAGTTATGGGATAAACGTTATGGTGGAAGGAGTAATATTAAAAATGATACAAAGGAATCATTAAAACAGAAAATAAAAAATGCTATACAAAAAGAAACGGAATTGTTGTATGAATACCACGATAAAGGTACAGCAATTATATCACGAAATCCTATGAAAGGACAAAAAGAAAAAGAAGAAAAAAACAATGATTCTAATGGATTACCAAAAGGTTTTTGTCATGCTGTTCAAAGA…	DBLpam3	DBLepam4
PFL0030c_4	PFL0030c	Non-CD36-binding	var2csa	PfEMP1 - Extracellular - non-CD36-binding	PfEMP1 14.4	GAACAAGTAAAATATTATGAATATAATAATGCTGAGAAAAAAAATAATAAATCTCTTTGTCATGAAAAAGGTAATGATAGGACATGGAGTAAAAAATATATAAAAAAATTGGAAAATGGTCGAACATTAGAGGGTGTATACGTCCCCCCAAGACGGCAACAATTATGTCTTTATGAACTATTTCCAATAATTATAAAAAACAAAAATGATATTACAAACGCAAAAAAAGAATTATTGGAAACATTACAAATAGTTGCAGAGCGAGAAGCATATTATTTATGGAAACAGTATCATGCACATAATGATACAACTTATCTTGCACATAAGAAAGCTTGTTGTGCTATTCGTGGAAGTTTTTATGATTTGGAAGATATTATTAAAGGCAACGATTTAGTGCAT…	DBLepam4	DBLepam5
PFL0030c_5	PFL0030c	Non-CD36-binding	var2csa	PfEMP1 - Extracellular - non-CD36-binding	PfEMP1 14.5	CCTTTAGATAGATGTTTTGACGACAAGAGCAAGATGAAGGTGTGTGATTTAATTGGAGATGCTATAGGATGTAAACATAAGACAAAACTGGATGAACTTGATGAATGGAATGATGTGGATATGCGAGATCCTTACAATAAGTATAAAGGTGTTTTAATTCCTCCTAGACGTAGACAATTGTGTTTCTCAAGGATTGTGAGAGGTCCCGCAAATTTAAGAAACTTAAAGGAATTTAAAGAAGAAATTTTAAAAGGAGCCCAATCGGAAGGTAAGTTTTTGGGTAATTATTATAACGAAGATAAAGATAAAGAAAAGGCGCTAGAAGCTATGAAAAACAGTTTTTACGATTATGAATATATAATAAAAGGTAGTGATATGTTAACAAATATACAATTCAAG…	DBLepam5	DBLe10
MAL6P11_1	MAL6P11	CD36-binding	Group B	PfEMP1 - Extracellular - CD36-binding	PfEMP1 15.1	TGCCAACTTCAATATGAATATCATACTAATGTTACCCTTGGTTATGATAAAGAAAATCCTTGTAAAAAGAGATCGGACGTTCGTTTTTCTGATACAAAAGGAGCAGAATGTGATAATAGAAAAATAAGGGATAGTGAAAAGAAAAGCAATTATGGAGCATGTGCTCCATATAGACGGTTACATCTATGTGATCAACATTTGGAAAAAATCAATCGTTACGATAAAGTTAATAATCACACATTATTGACAGATGTGTGTCTTGCAGCAAAATTTGAAGCAGAGTCATTAAAAACATATCGTGGACAACATCAACTGACTAATGAGGGTTCTCAAATATGTACTGTATTGGCACGAAGTTTTGCAGATATAGGAGATATCGTACGCGGCAAAGATCTGTAT…	DBLa0.8	CIDRa4
MAL6P1252_1	MAL6P1252	CD36-binding	Group C	PfEMP1 - Extracellular - CD36-binding	PfEMP1 16.1	ATCCAACTTGAATATGAATATCACACTAACGTTACCGGTGGTTTTGATAAAAATAATCCTTGCGCAAATAGGTTGGACGTCCGATTTTCCGATATATATGGAGGTCAATGTACTGATAATAAAATAAATGGAAATGATGATGAAACTGGTGGAACGTGTGCTCCATTAAGGAGGTTATTTCTATGTGATCAGCATTTGTCGCACATGAAGGAAGGTAATATTAATAACACAGATAATTTATTATTAGAGGTGTCTCTTGCAGCAAAATATGAAGGAGATTCAATAATTAATAACTATCCTGATAACCGTGACAAAAAAGAAGGAATTTGTACAGCATTGGCACGAAGTTTTGCTGATATAGGTGACATTATCAGAGGAAAAGATCTGTTTCTTGGTTAT…	DBLa0.21	CIDRa2.1
MAL6P1252_2	MAL6P1252	CD36-binding	Group C	PfEMP1 - Extracellular - CD36-binding	PfEMP1 16.2	AACCCGTGTGCTGTAGGGAAAAAACTCACTAAAACTGTGAAACAAATCGCTAGACAGATGCATCAAGCGGCAAAGAAACAATTGGGTAGTAGTAGTAGTAGGGCATTGAAGGCTCATGCACATCTAGGAACATATAAACATACCAATAAACGCGATGATTTCAAAACAATATGTAAAATAACGAAGGATCATTCCAATGCTACCCATAACTATCCGCAAGGACCATGTCATGGAAAAAATAACGATAAATCTATGTTTAAGACAGAAGAAGGTTGGAAACCTGGGAACCAGATAAATATGAACGACGAATACGCCTTTATGCCTCCTCGACGTCAACATTTTTGTACATCGAATTTAGAATATTTAGAAACGGCTGACAGAACACTTAATGGTATTGGT…	DBLb4	DBLd1
MAL6P1252_3	MAL6P1252	CD36-binding	Group C	PfEMP1 - Extracellular - CD36-binding	PfEMP1 16.3	TGCGAAATAGTGGACAAACTATTTGAGGACACCACTACACCTCACGCAGCTTGCCAACAAAAGTATATAAATGGCCACGAAAAATTCCCCAATTGGAAATGTGTCACACCAAGTGGTGAAAAAAGTGGTGATAAGGGTGCCATATGTGTGCCACCCAGGAGGCGACGACTATACATACACGATTTACAATCACTAGACGAGAAGCCGAGCGATACCGCGCTACGTGATTGGTTTGTGAAAAGTGCCGCGGTTGAGACGTTTTTCCTATGGCATAGATACAAAAAACAAAAGGAAAAGAAACCACAGGAAGGGTCACTACTTTCCGGGTCAACACTACTTAGCCAGTTCAGCATAGACCTCGGTGATGAGGAACAGCCCCCCGAAAAACAATTGGCTGGT…	DBLd1	CIDRb1
MAL6P14_1	MAL6P14	CD36-binding	Group B/A	PfEMP1 - Extracellular - CD36-binding	PfEMP1 17.1	TGCAAACTTAATTATATATATGATACTAATGTTACCAGTGGTGGTGGTAAAGAGAATCCTTGTTACGGTAGACAAGGTGTTCGTTTTTCTGATACAAAAGGAGCAAAATGTTATTCTTATAAAATAGAGGATAATGATAGTAGCATTGGTTTTTGTGCTCCTTATAGAAGGTTACATCTGTGTGTTCAAAATCTGGAACAGATAAAGCCTGATCAAATTACAAGTACTCATAATTTATTGGTTGATGTATTACTTGCAGCAAAATATGAAGGACAATCAATAACACAAGATTATCCAAAATATCAAGCAACATATGATGATTCTCCTTCTAAAATGTGTACTATGTTGGCACGAAGTTTCGCAGATATAGGTGATATCGTTAGAGGAAAAGATCTATTT…	DBLa0.6	CIDRa3.2
MAL6P14_2	MAL6P14	CD36-binding	Group B/A	PfEMP1 - Extracellular - CD36-binding	PfEMP1 17.2	AATCCATGTGCTACTCCTAGTGGTAGTTATCCTTCGCTTGCCAACAAAGTGGCACAACTAATGCATCACAAGGCAAAGACACAATTGGCTATTCGTGCTGGTAGAAGTTTGTTGAGAGCCAATGCATCAAAAGGTGAATATAAACATGAAGGTAATCCAGATGACTTCAAGAAGGAAAAATTATGTGAAATAACTGCAAAGCATTCCAATGATAGTCGTCGTGACGGTGAACCGTGTAAAGGCAAAGATGGAAACAATGAGAGATTTAAAATAGGAACGGAATGGAAAATTGGAGAAAAAGTAGAAACGTCATACAAAGACGTCTTTTTACCTCCCCGACGACAACACATGTGTACGTCGAATTTAGAAAATTTAGATGTTGATAGTGTCACTGAAAAT…	DBLb5	DBLg13
MAL6P14_3	MAL6P14	CD36-binding	Group B/A	PfEMP1 - Extracellular - CD36-binding	PfEMP1 17.3	TGCGACATAGTAAAAGACCTTTTTGAAAATAAAGATGATAACAAATTTACTGAAGCTTGTTCAACAAAATATAAAAATGGAAAAGAAAAATATACACAATGGAAATGTATAAATGATAGTAGTAACACCACTAGGTCGTCCCCCCCCGCCCCCGTCGCTTCGTCGACGTTATCGACCTCGCCGGAAGCTGGCGCATCCGCGACATGCATTCCCCCACGACGACAACAAATGTATATACAACCGTTACAATCACTTAGTGGTAACGAGTCACAAGTGGAGTTACGACGTATATTTATTGAAATGGCGGCTATTGAAACATTTTTTCAGTGGCATAAATTTAAAAAAGAGAAAGTAAGAGAAATAAAAGAAAAAGATGAAATAGATGGAAAAATTTCATTA…	DBLd4	CIDRg1
MAL6P14_4	MAL6P14	CD36-binding	Group B/A	PfEMP1 - Extracellular - CD36-binding	PfEMP1 17.4	TCCGATATTTTGTGTGATGATAAGAAAGAACCGAAGTGTGGAAATTTTAGAACTCTTTTTAAAACTAGTACATCTAAAACTAAAACCAATTTGATAGGGTTGGAAGCGCACAATCATAGAGCAGGACGCTTTTACCCCAATGTGTATATTTCTCCTAGAGCACATCAATTGTATCTTGAACCATTAAAAGATTTAAAAGAAAATAATACAGATAAAAATGAACTTATTAAAGCATTCACAAAATGTGCCTATAATGAAGGAAAATGTTTATACGAGTACTATAGCAAAAATAAGGCTACGCTTGGAAAAAACGGTTCTGCATTATCGAATGATGAGGTAAAAACATATACCTTAGAAGCTATGGAAAGATCTTACGCAGATTATGGTACTATAGTTAAA…	DBLe2	DBLe7
MAL6P14_5	MAL6P14	CD36-binding	Group B/A	PfEMP1 - Extracellular - CD36-binding	PfEMP1 17.5	GATCTAGATAAATGTCCAAATAATATCAATAATAATAAAAATATATGTAATAAATATAAAAAACGACGAATATGTGGTGATTTAAAATATAGCAATTCTCTAGACCATTGGTTTGGAACAAATACGTTAATACCTCCTAGAAGAAGACATTTATGTCTTAGAAATATAATCATCAAAAAAAATTATAGAAAAGGAGATATTAGTAAATTCAAAGATGACCTTTTTTATGCTGCAGCCAGTGAAGCGAAATTTTTGTTTAACAATTATGAGAACAAAAATGAAAGTTTACAAGCAATAAAATACACTTTTGCTGATATTGGTGATATAATTAAAGGAAACGATATGATGGACGATATGACATACAAAAAAATTAAAGGTAAATTAGAAAAAGTACTTGAC…	DBLe7	DBLe3
MAL7P150_1	MAL7P150	CD36-binding	Group B/C	PfEMP1 - Extracellular - CD36-binding	PfEMP1 18.1	TGCAGCTCTGATTATACTAAACATTTTGAGGCTAACAGTAACAGGTATCCGTGCGGAAATACAAATGTAGACCGTTTTCCCGATAATGATGGAGCAGAATGTGATAATAGTAAAATAAAAGGTAATAAAGGTAAAGAAGATAATAGTGAAGGAGCTTGTGCTCCATATAGACGATTATCTCTATGTAACAAAAATTTTCAAAATAACAATAATGATCATAGTAGTAATGCTAAACATGATTTATTATTAGATGTGTGCATGGCAGCAAATTACGAGGCACAGTCATTAATAACTTATCATGACAAACATGAACTGACTAATGTGGGTTCTCAAATATGTACCGTATTAGCACGAAGTTTTGCAGATATAGGAGATATCGTACGCGGCAAAGATTTATAT…	DBLa0.1	CIDRa3.1
MAL7P1212_1	MAL7P1212	CD36-binding	Group B	PfEMP1 - Extracellular - CD36-binding	PfEMP1 19.1	TGCGGACTTATAAAAAATGAAAGTCAGAAACTTGCTGCTCTCGGTGATCCGTGCGGAAGTGCAAGTGAAAAACGTTTTTCTAAAGAACGTGTCGATGAATATGATAAGAAAAAAATAAAATGTAGTAATAGTGAAGGAGCTTGCGCTCCATATAGACGATTGCACGTATGCGACAAAAATATGGTAAAAATGGACACAAATAATGATAGTAAAGCTAAACATGATTTATTGTTGGATGTGTGTCTTGCAGCAAAGTATGAAGGAGAGTCATTAAAAACATATCGTGCACAATATGATGAACAATATCCTTCTTCTGTTTCTACTTTTACAATGTGTACTATGTTAGCACGAAGTTTTGCCGATATAGGTGATATTGTCAGAGGAAGAGATTTGTATCGT…	DBLa0.17	CIDRa3.1
MAL7P150_2	MAL7P150	CD36-binding	Group B/C	PfEMP1 - Extracellular - CD36-binding	PfEMP1 20.1	TGTAAAATAGTAGAAACACTATTTACTAGTGACGACAACAATGCTCTCAATGAAGCATGTAAACAAAAGTACCAATATGGTAAGGAAAAATTCCCCAATTGGAAATGTATACCAAGTGGTGACAACAGTACCACAAGTAGTGAGGGTGGTGACCGTGGCGGTCAATCACGTGCCAAACGTGCAGCACCTCGTGAATCCACTACATCTAGTGGCGACACCACCGGTGGTAGTATTTGTGTGCCACCCAGGAGGCGAAAACTATATATAAAAAAGATAGTAGATTGGGCGGAATCACAGTCGAAGACACTAACAAGTGTTAATGGAGATGGTAATGGGTCACAGGAAGTAGTTAGTGTTAATGGAGCTAGTGAGAGTGGTAGTCAAGGCTCACGTAGTGAC…	DBLd1	CIDRg10
MAL7P155_1	MAL7P155	CD36-binding	Group B/C	PfEMP1 - Extracellular - CD36-binding	PfEMP1 21.1	TGCCAACTTGATCATAGATATCATACTAATGCTACTAACGTTAGAAGTTATCCATGTAGAGCTGGAAAAGAAGAACGTTTTTCTCAAGTACATGGCGGTGAATGTGATAAGAACAAAATAAGAGATAATGAAGACGACAGGGTAGGAGCATGTGCTCCCTTCAGAAGATTACATTTATGCGTTAGAAATTTAGAAAATATCAATATTAAAAAAAAAATTGATAATGATAACTTATTGGCAGATGTATGTCTTGCAGCCAAATATGAAGGGGACTTAATAAAAACACATTATACACCATATGAACACAAATATGGTGATTCTCCTTCTCAATTATGTACTATGTTGGCACGAAGTTTTGCAGATATAGGTGATATCGTACGCGGTAAAGATCTTTATCTT…	DBLa0.9	CIDRa2.4
MAL7P155_2	MAL7P155	CD36-binding	Group B/C	PfEMP1 - Extracellular - CD36-binding	PfEMP1 21.2	TGTGATATAGTGTCTAAACTCTTTCAGAACCCAAACGATTTTTCCGACGCTTGTACCCTCAAATATGTTACTGGTAAAAACTACGGTTGGAAATGTATACCAAGTGGTGACAAAACAGCCACAAGTAGTGGTAACGGTGAACGTCCCTCACGTTCCAAACGTGGTGCCGAACCCACTAGTGATGGCGTTCCTACCACTGGTGGTAAAGACGGAGCCACCGGTGGTAGTATTTGTGTGCCACCCAGGAGGCGACGATTATATGTCACACCACTAACGAGATTGGCAGGTGGTGACGGTAACACACAGGCGGGTGAGACAACACAAGGTAACGGCGCGTCGACAGAGACGCCCGAGGCATCTCTCCGTCGTGCCTTCGTGGAGTCCGCCGCGGTAGAAACT…	DBLd1	CIDRg5
MAL8P1220_2	MAL8P1220	CD36-binding	Group B	PfEMP1 - Extracellular - CD36-binding	PfEMP1 22.1	TGCGACACAGTGAAAAACGCACTCGATGACATGGGCAGTCTCACACAGGCATGTAACCAAAAATATAGCGCACCCAACAGATATTGGGGATGGAGGTGTGTCACACCAAGTGGAAAACCTAGTGACACCGGTAGTGTTCCTACCACTCGTAGTAGTGGTGACACCACCACTGGTGGTGAAAGTGGTGCTGAAGCCAAAAGTCGTCACAAACGTGAAGCACCAAGTGGTCCCGCCTCCACCGCTTCCGCGTCCGTCAACTCGGGCAATACCGCCACCACTGGCAAAGACGGAGCCACCGGTGGTTTGTGTATCCCACCCAGGAGGCGAAAACTATATGTGGGGAAATTGGAAGAGTGGGCGAGTGACGAGGCCACGAAGGCGAAGTCACAAACGGGTGGT…	DBLd1	CIDRb1
PF07_0048_2	PF07_0048	CD36-binding	Group C	PfEMP1 - Extracellular - CD36-binding	PfEMP1 23.1	TGTGATATAGTGTCTAAACTCTTTCAGAACCCAAACAATTTTTCCGACGCTTGTACCCTCAAATATGTTACTGGTAAAAACTACGGCTGGAAATGTGTATCAAGTGGTAACGGTACCACTAGTAGTGAGGGTCGTTCCCCACGTGTCGCACGTAGTGCCCCTAGTGGTGATAAGGACGGCGCTATATGTGTGCCACCCAGGAGACGACGATTATATGTGGGGAGATTAACGAAGTGGGCGGAAAGCAAACAGGTGACACAACCACAGGAGGATGGTAAGGCACCACTAGCTCCCACTCCGCCGACCTCGTCGGGGTCACAGAGTGACCCGCTCCTTACCGCCTTCGTGGAATCTGCTGCAATAGAAACTTTTTTCTTATGGCATAAATATAAAGTAGAT…	DBLd1	CIDRb6
PF07_0048e1s1	PF07_0048	CD36-binding	Group C	PfEMP1 - Extracellular - CD36-binding	PfEMP1 23.2	ATGGCGAGGCCAGGTAGCGGTGGTGGAGGTAGTTCACAGGATGCCAAACATGTATTGGATGAAATTGGGCAACAAGTGCACGACCAAGTGGAAAAGGAAGCTAAAGAACGTAGTAATGGTGATTTGAAAGGAAATTTGACAATATCAACAATTTTTGATACGGAAACAACTGGCACCGATGATCCATGCAGCTCTGATTATACTACACGTTTTGATGCTCGCGGTGATCCGTGCAAAAAAGATGGAACAGGAAACGATGTAGAGCGTTTTTCGGTTAAACAAGGAGCAGAATGTGGTAATAGTAAAATACATGGTAATAGTAAAGGTGGAACTGGTACGGAGGTTGGCGCCTGCGCGCCGTATCGACGATTAAATTTATGTAACAAAAATCTCGAAAAT…	#N/A	#N/A
PF07_0049_1	PF07_0049	CD36-binding	Group C	PfEMP1 - Extracellular - CD36-binding	PfEMP1 24.1	TGCAAACTTGAAAGTGAATATACTGAACTTATTAGTGGTAGTCTTGCTTCTGGTGGTGCTGCTCGCGGTCATCCGTGCGGAAACGTAAGTGGAAATGATGGAACAGGAAATGACGATTTAAAACGTTTTTCTAAAGAACGTGTCTCTAAATATGATGAGAAAAAAATAAGAGGTAGTAATGATGGAGCCTGTCCTCCATATAGAAGATTATCTCTATGCAACAAAAATCTGGAAAATATAAAGACTAATATAATTGATAACAAGCATGATTTGTTGGTAGATGTGTGTATGGCAGCAAAATATGAAGGGGAATCAATAAAAGCACATTATCCTAAATATGATGCAGAATATTCTTCTGGTTCTGGTTCTGATTTTCCAATGTGTACTATGTTGGCACGC…	DBLa0.17	CIDRa3.1
PF07_0049_2	PF07_0049	CD36-binding	Group C	PfEMP1 - Extracellular - CD36-binding	PfEMP1 24.2	TGTGAAATAGTGGACAAACTATTTAATAATCCAGACAATTTTAAAGAAGTCGCGTGCCAACAAAAATATGCCAAAAACAACTCACGTTTAGGTTGGAAGTGCATAGCAAGTGACACAAAAAGTGTTGCCACTGTCAAAAGTGATGCTAGTGGTAGTATTTGTGTGCCACCAAGGAGGCGACGACTATACGTGGGTCATTTACAGAAGTGGGCGGAAAAATACAACAAGGTGGCACCACAGGTGGGTGGTGGTAACACAAAGGCGGGTGAGTCATCACAATCAAGTAGTGGTAGTGAAACACCCTCACAACCAGACCCCAAAGTGGAACTACGTGATGCATTTGTTGAGTCTGCGGCAATAGAGACTTTTTTCTTATGGGATAGATATAAGAAAATAAAA…	DBLd1	CIDRg7
PF07_0050_1	PF07_0050	CD36-binding	Group B/C	PfEMP1 - Extracellular - CD36-binding	PfEMP1 25.1	TGCCAACTTAATCATGAATATCACACTAATGTTACGACAGGAAAAGATGACCCATGTGATAGAAGATGGCCAGTCCGTTTTTCTGATGAAAGTCGAAGTCAATGTACTAAAAATAGAATAAAAGATAGTACTAGCGATACTGTAGGAGCCTGTGCTCCATATAGACGATTGCATGTATGCGATCAAAATTTAGAACAAATAAGGCCTGAACAAATCACAAGTACTGATAATTTATTGGCAGATGTATGTCTTGCAGCCAAACATGAAGGAGAATCAATAATTAAAAACTATCCTCAAGACCGCAATAACAATGAAGTTATTTGTACAGCATTAGCACGAAGTTTTGCAGATATAGGAGATATTATAAGAGGAAAGGATCTGTATCGTGGTGACAAAGGA…	DBLa0.18	CIDRa6
PF07_0050_2	PF07_0050	CD36-binding	Group B/C	PfEMP1 - Extracellular - CD36-binding	PfEMP1 25.2	AATCCGTGTGCCAAACCTAGTGGAAACTATCCTGCGCTTGCGCATAACGTAGCATACCAAATGCATGAAGTTGCAAAGACACAATTGCGTACACGTGGTGGTAGAAATGCTTTGAGGGCTAATGCAGCTGAAGGTAAATACAAAAACAATAATAAGGAATTTACATTCAATGGCAACATATGTAGTATAAATGAAAACCATTCCAATTGTAATCATAATTATTCAAGTGGACCATGTGGAGGTAAAGATGGCAGAAATGAGATGTTTGAGGTAAAGGATGGTTGGAAAAGTGGGGCAGACGTAAGTAAAGAACACGCAGAAGATGTTTTCTTGCCTCCGAGAAGACAACATTTTTGTACATCAAATTTAGAAAATTTGAACACGAATAGCAAAGGACTT…	DBLb6	DBLg9
PF07_0051_1	PF07_0051	CD36-binding	Group C	PfEMP1 - Extracellular - CD36-binding	PfEMP1 26.1	TGCAATTTTGATTATGATAAACTTATTGGTGCTAATGATGGTAAAAGGCATCCGTGCAAAAAAGATGGAAAAGGAGAAGAAGTACCACGTTTTTCGGATAAACAAGGAGCAGAATGTGCTAATAATAGAATACAAGGTAATAATAAAAATAGTCATTATAAGGATTTTGGCGCCTGCGCGCCCTTTCGACGATTAAATTTATGCAACAAAAATTTTCCAAATATGAATAGTAATGATAGTTCGAAAGCTAAGCATGATTTATTGGTGGATGTGTGTCTTGCAGCAAAATATGAAGGGGATTCTTTAAAACATTATAGTGAAAAACTTAACCTAACTTATACTGATTCTCCTTCCCAATTATGTACTGAGTTGGCACGAAGTTTTGCAGATATAGGTGAC…	DBLa0.1	CIDRa3.1
PF07_0051_2	PF07_0051	CD36-binding	Group C	PfEMP1 - Extracellular - CD36-binding	PfEMP1 26.2	TGCAAAATCGTGGAACAAGCACTTAATAACATGGAAAATCTGAATGCCGCCTGTACCCTCAAATATGGCCCAAAGGCACCCACAAGTTGGAAATGTATACCAAGTGGTAGTGATAGTAGTAGTAGTGGCGCCATATGTGTGCCACCCAGGAGACGACGATTATATGTGGGGAAATTGGAACAGTGGGCAAACAAACACAACACGGATGCGTCAGAAGCACGTGGTAGTGAAGCACCATCACCAAGTGGTACTGACACACACACACAACCAGACCCACAAAAGGCACTACTCAAAGCATTTGTTGAGTCCGCTGCTGTGGAAACTTTTTTTTTATGGCATAGATATAAAGAAGAGAAGAAGAAACCACAAGAAGGTGGGTTACCACTACTCGGCACAGGT…	DBLd1	CIDRb1
PF07_0139_1	PF07_0139	CD36-binding	Group B	PfEMP1 - Extracellular - CD36-binding	PfEMP1 27.1	TGCAAACGTGTACAGAAATATTATGAGCACTTTAATGTTGGTGCTGCTCGCGGTAAAAGGTATCCGTGCACAAATTTAAAAAGAAATACAAATGAAGAACGTTTTTCCAATACACTTGGTGGTCAGTGTACTAACAAAAAAATGAAATGTAGTAATGGTGAAGGAGCTTGTGCACCATACCGACGTCTACATTTATGTCATCATAATTTGGAAACTATAGAAACAACGTCGAAGACGTCTACTGACACATTGTTGGCAGAGGTGTGTATGGCAGCATACTATGAAGGAGAATCTTTAACAAGACAACATGTCAAACATAAACTAACTAATTCTGATGTCAATATCAATATATGTACCGTTTTAGCACGAAGCTTTGCAGATATAGGGGATATCGTTAGA…	DBLa0.16	CIDRa3.4
PF07_0139_2	PF07_0139	CD36-binding	Group B	PfEMP1 - Extracellular - CD36-binding	PfEMP1 27.2	TGCAAAACGGTGGCAGAAGCACTCAAAACCAGTCTTACTGACGCCTGTACCCTCAAATATGTTACTGGTAAAAACTACGGCTGGAAATGTATACCAACTAGTGGTGGTGACAAAACAGCCACAAGTGAGGGTAGTAGTGAAAGTGGTCGTCGTATAGCCAAACGTAGTGTTGAAACAAGTGGTTCTAGTGGTGGTAGTGGTGCCACTGGCAAAAGTGATGGTAGTATTTGTATCCCACCCAGGAGGCGAAAACTATACCTTGGTGGTTTCAAACGATTGACAGACGGCACCTCGGTGTCGAGTGAACCCACTACGGCGACCTCGTCGCCGTCACCAAAAGGTGACTCGCTCCTTACCGCCTTCGTGGAAAGTGCCGCTGTGGAAACGTTTTTCTTATGG…	DBLd1	CIDRb1
PF07_0139_3	PF07_0139	CD36-binding	Group B	PfEMP1 - Extracellular - CD36-binding	PfEMP1 27.3	ATATTTAAAACATGTCCTTATGATAATGATACGTGTAATAATTATCGAAATAAAAATAACATTGGATGTCCACCAAAAACGCATCATACAAATTTGAATCATTGGAAAAACACACTTATAAAATTTGATAAAGGTAAAAGTACAGATATGAATGATGGTATTTTGATTCCTCCTAGAAGAAGGCAATTGTGTTTTAGAAACATTAGAAAATTTCATGGTAGAATAGATAGTGAACAAAAATTTAGGGAATATTTTATAGCTGATGTATACAATGAAGCAAAACAATTATCTCGATATTATGCTAAAGATAACGAAAAAATTTTGGAAGCTATCAAAAATAGTTTTGCCGATTATGGAAATATTGTCAAAGGAGATGATATGTTGGGAGATGGATTATCT…	DBLe4	ATSB1
PF08_0103_1	PF08_0103	CD36-binding	Group B/C	PfEMP1 - Extracellular - CD36-binding	PfEMP1 28.1	TGCTTACTTCAATATGATTATAATAGTAATGTTACCATTGGTGGGGGTAGGGAGTATCCTTGTAAAGATAGACCAGAAGTTCGATTTTCTGATGAATATGGAGGTCAATGTACTGATAGTAAAATAAAGGGTAACGAAGATAATAAAGGTGGAGCATGTGCACCATTTAGAAGGTTATTTCTATGTGATCAACATTTATCACACATGAAAGCTGAAAAAATCAATAATAAACATAATTTATTGTTAGAAGTGTGTCTTGCAGCAAAATATGAAGGTGAGTCATTAAAAGGTTATCATGATAAATATAATGCAACTTATTCTGATTCTCGTTCTCAATTATGTACTGTATTAGCACGAAGTTTTGCAGATATAGGAGATATTATCAGAGGAAAAGATCTT…	DBLa0.12	CIDRa2.2
PF08_0106_1	PF08_0106	CD36-binding	Group B/C	PfEMP1 - Extracellular - CD36-binding	PfEMP1 29.1	TGCCAACTTATAAAAGAAAAACGTGAGAACCTTATTGGTGATCGCGGTGAAAGGCATCCGTGCGGAAATGGAAGTGGAAAAGGAGAAGATGTAAACCGGTTTTCTAAAGAACGTGTCGATGAATATGATAACAAAAAAATGAAATGTAGTTATGGTAGTAATGGTAAAAGTGAAGGTGCATGTGCTCCTTTCAGACGATTACATGTATGTGATAAAAATATCCAACAGATAAAAACTGAAAATATAACAACACATAATTTATTATTAGATGTGTGTCTTGCAGCAAAGTATGAAGGAGAGTCCTTAAAAGGTTATCATGAGCAATATGAAGTACAATATCCTTCTTCTGGTTCTACAATGTGTACTGAGTTGGCACGAAGTTTTGCAGATATAGGAGAT…	DBLa0.2	CIDRa3.1
PF08_0106_2	PF08_0106	CD36-binding	Group B/C	PfEMP1 - Extracellular - CD36-binding	PfEMP1 29.2	TGTGACATAGTGGACAAACTATTTAAAGACGACAATACTCTTACAAATGCCTGTCCAACCAAGTATGAAAAGGGCCGAGAAAAATTCCCCAATTGGAAATGTATACCAAGTGGTGACAAAACAGACACTCGTGAACGTGCTGGCCGTTCCAGACGTGACACTAGTGGTGAGAATACTACCACTGGTAGTAGTGGTGACACTAATGGTAGTGTTTGTGTGCCATCCAGGAGGCGAAAACTATACATACAAAAACTACACGATTGGGCGGAAAAACAGGTGGGTACCACACAGGTAGATGGTAAGGCAGCACAAGGTGACGCCGCGTCGAAAGACCCCAAAGTGGAACTACGAAATGCTTTTATCCAGTCTGCGGCAGTTGAAACTTTTTTCTTATGGCAT…	DBLd1	CIDRb1
PF08_0107_2	PF08_0107	CD36-binding	Group C	PfEMP1 - Extracellular - CD36-binding	PfEMP1 30.1	TGTGAAATAGTACAAAAACTATTTACTAATGGCGACCTACAAAACACTTTTAAAGATGCGTGTGAACAAAAATATGGTTACCCACAACGACATTGGGGGTGGAAATGTATAAGTGATACAACCACTGGCAAAAGTGGTGATAACACCGGTAGTAGTGGTGCTATATGTATTCCCCCGAGACGTCGCAAACTATATATAGGTAAAATAAAGGAGTGGGCAAACAGTGGTAACACACAGGCGGCAGAACCACAGGAGGATGGTAAGGCACAGACACCACAAGGTCAAACACCATCACAAAGTGGTAAAGAGTCGTCACAAAGTCAGAAATTGCGTGAGGCGTTCATCCAATCTGCTGCAATAGAAACTTTTTTCCTATGGGATAGATATAAAAAGGTTAAA…	DBLd1	CIDRg2
PF08_0107e1s1	PF08_0107	CD36-binding	Group C	PfEMP1 - Extracellular - CD36-binding	PfEMP1 30.2	ATGCCGCCTCTAGGTCGTCAGGTTGGTGGTAGTCCACAGGATGATGATGCCAAAAATATGTTTGATAGGATAGGGAAAGACGTGTACGACCAAGTGAAAAAGGGTGTTGCTGAAACATATAAAGAGGCGTTGACAGGACAGTTGTCACTAGCAACACTTTTGGGTGTGGAATCAGCTAGCACCACAGATCCATGCGGACTTGATTATAGTAAACTTATTAGTGGTAGTGGTGTTGCTGCTCGCGGTCATCCGTGCGGAAATGAAAGTGTAAGTGAAAAACGTTTTTCTAAAGAACGTGTCGATGAATATGATGAGAAAAAAATAAAAGATAATAAAGGTAATAGAGGTAATAATGAAGGAGAGTGCGCTCCATATAGAAGGTTATCTCTATGTAACAAA…	#N/A	#N/A
PF08_0107e1s2	PF08_0107	CD36-binding	Group C	PfEMP1 - Extracellular - CD36-binding	PfEMP1 30.3	TGTGAAATAGTACAAAAACTATTTACTAATGGCGACCTACAAAACACTTTTAAAGATGCGTGTGAACAAAAATATGGTTACCCACAACGACATTGGGGGTGGAAATGTATAAGTGATACAACCACTGGCAAAAGTGGTGATAACACCGGTAGTAGTGGTGCTATATGTATTCCCCCGAGACGTCGCAAACTATATATAGGTAAAATAAAGGAGTGGGCAAACAGTGGTAACACACAGGCGGCAGAACCACAGGAGGATGGTAAGGCACAGACACCACAAGGTCAAACACCATCACAAAGTGGTAAAGAGTCGTCACAAAGTCAGAAATTGCGTGAGGCGTTCATCCAATCTGCTGCAATAGAAACTTTTTTCCTATGGGATAGATATAAAAAGGTTAAA…	#N/A	#N/A
PF08_0142_1	PF08_0142	CD36-binding	Group B	PfEMP1 - Extracellular - CD36-binding	PfEMP1 31.1	TGCGATCTTGATTATAAATATCATACTAATGTTACTAGTAACGTAATTGAACCGTGCAACAAAAGATCAGGAAAACGTTTTTCTGAAGTAAGTGGCGCAGAATGTGCTAATAATAGAATAAAAGGTAATAAAGGTAGTAATGGTGACGCTTGCGCGCCGTTCAGACGATTACATGTATGCGACAGAAACCTAGAACAGATAGATCCTGCAAAAATAACAGCAACACATAATTTATTGGTAGATGTGTGTCAGGCAGCAAAATTTGAAGGACAATCAATAACACAAGATTATCCAAAATATCTAGCAACATATAATGATTCTCCTTCTCAAATATGTACTATGTTGGCACGAAGTTTTGCTGATATTGGAGACATTGTACGCGGCAAAGATCTATTTCGT…	DBLa0.9	CIDRa2.11
PF10_0001_2	PF10_0001	CD36-binding	Group B	PfEMP1 - Extracellular - CD36-binding	PfEMP1 32.1	TGTGATATAGTGGCTGAACTATTTAAAAAACCGGACACTCTCAAACAAGCCTGTCCAACCAAATATGGAAGTAAAGCACCCACAAGTTGGAAATGTATACCAACCAAACCAAATAGTGACAGTAGTACCACAGGTGGTGGTAGTGACACTGGTGTTCCTACCACTAAATCTGGTGCCACTGGCAAAAGTGGTGGTAGTGATACTGGTAGTGTTTGTATCCCACCCAGGAGGCGAAAACTATATGTGGGTGAGTTAACGAAGTGGGCGGAAAGCAAACAGGTGGCACAAGCACAAACAACTGACACACAGACACAAGTTGACGCCGCGTCGACATCGACGTCACAGACGTCTCTCCTCCGCGACGCGTTTATTCAATCTGCGGCAGTGGAAACTTTTTTT…	DBLd1	CIDRg4
PF10_0406_1	PF10_0406	CD36-binding	Group B	PfEMP1 - Extracellular - CD36-binding	PfEMP1 33.1	TGCGGCCTTAATCATGAATATCATACTAATGCTACTAACGGTAAAAGTTATCCATGTAGAACTGGAAAAGAAGAACGTTTTTCTCAAGTACATGGCGGTGAATGTGATAAGAACAAAATAAGTGGTAATAAGGATGATGAAGGTGCATGCGCTCCGTATAGACGATTAAATTTATGCGTTAGAAATTTGGAAAATATCAGTAATTATGGTAAAATTAATAATGACACATTATTAGCCGATGTGTGTCTTGCAGCCTTACATGAAGGGGCGGCAATATCATCTGATCATGGAAAATATCAAGAAACTAATAATGATGTCAATGCCAATATATGTACTATGTTGGCACGAAGTTTTGCAGATATAGGAGATATTATAAGAGGAAAAGATTTGTATCGTGGT…	DBLa0.9	CIDRa2.7
PF10_0406_2	PF10_0406	CD36-binding	Group B	PfEMP1 - Extracellular - CD36-binding	PfEMP1 33.2	TGTGAAACAGTAGACAAAGCACTTACAGAAACAAACCTCAAAGATGCCTGTCCAACCAAATATGGCAAAAACGCCCCAGTCAGCTGGAAGTGCATACCAACTAGTGGTAGTGGTGTTACAGCCACAGGTGGTGGTAGTGGTGAACCCAAAGGTCGTCACAGACGTGAAGCCAATCCCGCCAAAGCTAGTGATAGTAACCAGGGTGCCATTTGTGTGCCACCACGAAGACGACGATTATACATACAAAAACTACACGATTGGGCTACCGCGGTGTCACCACAGGCGAGTGGTGATAAAGCCACGCAGGCGGCAGAACCACAGGCGAGTGATAAGGCAGCACAAGTTACCGAAGCCTCGGCATCAAGTAGTTCTAGTGAGAGTAATAGTGTTCAAACCACT…	DBLd1	CIDRb1
PF11_0007_1	PF11_0007	CD36-binding	Group B	PfEMP1 - Extracellular - CD36-binding	PfEMP1 34.1	TGCGAACTTAAACATGAATATCGTACTAATGCTACTAACGGTACAAGTTATCCATGTAGAGCTGGAAAAGAAGAACGTTTTTCCGATACACTTGGTGGCCAATGCACTGATCAACAAATAGAAGGTAATGATCGTAATAATGGTGGCGCCTGTGCGCCATATAGACGATTACATTTATGCAACAAAAATATGGTAAAAATGGACACAAATAATGATGATAGTAGTAAAGCTAAACATAATTTATTGTTAGACGTGTGTATGGCAGCCAAATATGAAGGGTACTCAATAAATACACATTATCCAAAACATCAAGAAAAATATAAGGATACTGGTACTGCTTCCCAATTATGTACTGTATTAGCACGCAGTTTTGCAGATATTGGAGATATTGTAAGAGGA…	DBLa0.15	CIDRa3.2
PF11_0007_2	PF11_0007	CD36-binding	Group B	PfEMP1 - Extracellular - CD36-binding	PfEMP1 34.2	TGTCAAATTGTGGACAACCTATTTAGTAACCCCGAACAATTTAAAGACGCATGTGGTCTAAAATACGGTCCAAAGGCACCCACAAGTTGGAAATGTGTCACACCAAGTGGAAAACCTGGTGAAGCCCCTAGTGGTGACAGTACTGCCACCGGTAGTAGTGGTAGTATTTGTGTGCCACCCAGGAGACGACGATTATATGTCACACCACTAACGAGATTGGCAGGTGATAACACGGCGGCGTCAGTGTCACCACAGGTGCGTGGTGAGACACCACTAGCTTCCACTTCGGCGTCAACTCCGTCGGGGTCACATCGTGACCCGCTCCTCGCCGCCTTCGTGGAATCTGCTGCAATAGAGACGTTTTTCTTATGGGATAGATATAAAAAAGAGTGGGAGGCA…	DBLd1	CIDRb1
PF13_0001_1	PF13_0001	CD36-binding	Group B	PfEMP1 - Extracellular - CD36-binding	PfEMP1 35.1	TGCCAACTTGTAGAGGATTATCGTAGTAAGGCTAATGGTGATGTTAAAAGGTATCCGTGCGCTAATAGATCACCAGTTCGTTTTTCCGATGAAAGTCGAAGTCAATGTACATATAATAGAATAAAAGATAATGAAACCGATGATAATGCATGTGGCGCCTGCGCGCCGTATCGACGTTTACATTTATGTGATTATAATTTGGAAAAAATGGGCAAAACGTCGACAACGAAGCATGATTTGTTGGCAGAAGTATGTATGGCAGCAAAATACGAAGGGGACTCAATAAAAACACATTATACAATACATAAACACACAAATAATGATTCTGCTGCTGAATTATGTACTGAGTTGGCACGAAGTTTTGCAGATATTGGAGACATTATACGAGGAAAAGATCTG…	DBLa0.11	CIDRa2.4
PF13_0001_2	PF13_0001	CD36-binding	Group B	PfEMP1 - Extracellular - CD36-binding	PfEMP1 35.2	TGCAAAACGGTGGCCGAACTATTTAGTAACGTGGACAATCTGAAAGAAGCCTGCACACAAAAATATGGCGGAAATAACTCACGTTTAGGTTGGAAGTGCATACCAACTAGTGGTGGTGAAAAAGCCACAGGTGGTAGTGGTGAATCCACTGGTAGTGATGCCACCACCGGTGGTAGTATTTGTGTGCCACCGCGAAGACGACGATTATATGTCACACCACTAACGAAGTGGGCAACTAACATGGAGGCGACAGAAGCACAAGCGGGTGGTGACGAGGCCACGGAGGCGTCAGTACCACTAGGTGACGGCGTGTCGAAAAACCCCAAAGAGGCACTACTCAAAGCATTTGTTGAGTCTGCAGCGGTAGAAACTTTTTTCTTGTGGCATAGATATAAAAAA…	DBLd1	CIDRb1
PF13_0364_1	PF13_0364	CD36-binding	Group B	PfEMP1 - Extracellular - CD36-binding	PfEMP1 36.1	TGCGAACTTGTAAAACAATATTATAATAACCATGTTAATGGTAAAAGTAACAGGTATCCGTGCGGAAATGTAAAAAATGCAAAAAATGAAAAAGTAAAACGTTTTTCGGATACACTTGGTGGCCAATGCACTGATCAACAAATAGAAGGTAATGATCGTAAGAATGGTGGCGCCTGTGCGCCATATAGACGATTATATCTATGTGACAAAAATCTGGAAACTATCAGTAATTATAATAGTAATGCTAGACATAAATTGCTGGCAGAAGTGTGTTATGCAGCAAAAGAGGAAGGGGACTTAATAAAAACACATTATACAGAACATAAACTGACTAATCTTGATACTAAATCTCAACTATGTACTGCATTAGCACGTAGTTTTGCAGATATAGGTGATATC…	DBLa0.16	CIDRa3.4
PF13_0364_2	PF13_0364	CD36-binding	Group B	PfEMP1 - Extracellular - CD36-binding	PfEMP1 36.2	TGTCAAATAGTTGACGACCTATTTAAAGGCACAAACAAATTTTCCGACGCTTGTGACCTCAAATATAACAAAGGCAAAAACTACGGCTGGCGTTGCATACCAACAGGAAACACAAGTAATGACAACAAGGGTGAGAATAGTGGTAACGGTGCTCTCCTCCAACGTTCCAAACGTCATACCAGTGAAAGTAGTGCCGACAGTGCCCCTAGTGGTGACACCACCGGTGGTAGTATTTGTGTGCCACCGCGAAGACGAAAACTATACCTACACAAAGTGGACGACGGTGAGTTTGACGACGACAAGTCATTACGTGATTGGTTTGTGAAGAGCGCCGCAGTTGAGACGTTTTTTTTGTGGGATAGGTACAAAAAAGAGAACAAAACACAAAATACGTCACAA…	DBLd1	CIDRb6
PFA0005w_1	PFA0005w	CD36-binding	Group B	PfEMP1 - Extracellular - CD36-binding	PfEMP1 37.1	TGTGCCCTTGAATATGAATATTATAAGCATACTAATGGCGGTGGTAAGGGTAAAAGGTATCCGTGTACAGAGTTAGGTGAAAAAGTAGAACCACGTTTTTCGGATACACTTGGTGGTCAGTGTACTAACAAAAAAATAGAAGGTAATAAATATATTAAAGGTAAGGATGTTGGTGCTTGTGCACCATACCGACGTCTACATCTATGTAGTCATAATTTGGAAAGTATACAAACAAATAATTATAATAGTGGTAATGCTAAACATAATTTATTGGTAGATGTGTGTATGGCAGCCAAATACGAAGGGGACTCAATAAAAAACTATTATCCAAAGTATCAAAGAACATATCCTGATACTAATTCTCAATTATGTACCGTGTTGGCACGAAGTTTTGCTGAT…	DBLa0.11	CIDRa2.8
PFA0005w_2	PFA0005w	CD36-binding	Group B	PfEMP1 - Extracellular - CD36-binding	PfEMP1 37.2	TGCAATATAGTGAACAATGTGTTTACAGACGGCAGTAGTCTCCAAGCAGCGTGCTCTCTCAAATATGGCAAAAACGCACCCACAAGTTGGAAGTGTGTCACACCAAGTGGTAACACGAGTGACACCACTGTCAAAAGTGGTGACACCACCGGTGGTAGTATTTGTGTGCCACCCAGGAGACGACGATTATATGTCACACCACTAACGAGATTGACAGGTGGTGACAGTACCACACAGGCGTCACAGGCGAGTGAGGTACAGACACAAGCACGTGGTAGTAACACGGATAAGTCACCAGGTAGTAGTGAGGCAGCACAAGGTGACGGCGTGTCGAAAGACCCACAAAAGGCACTACTCAAAGCTTTTGTTGAGTCTGCAGCAGTTGAAACCTTCTTCCTA…	DBLd1	CIDRb1
PFA0765c_1	PFA0765c	CD36-binding	Group B	PfEMP1 - Extracellular - CD36-binding	PfEMP1 38.1	TGCAAACGTGTAGAGCAATATCGTAGTAAGGCTAATGGTGATGGTAAAAGGTATCCGTGTACAGAGTTAAGTGAAAAATATGTAGAACGTTTTTCCAATACACTTGGTGGCCAATGCACTGATAGTAAGATGCGTAGGGATGGTATAGGAGCATGTGCACCATACCGACGTCTACATTTATGTCATCATAATTTGGAAAATATCAAGGATGTTAATAATATTGATAATGATACGTTGTTGGCAGAAGTGTGTATGGCAGCATACTATGAAGGAGAATCTTTAACACGTTATAATCCAATATATCAAACAAAATATAAGGATTCTGGTTCTACAATGTGTACTGAGTTGGCACGCAGTTTTGCAGATATAGGAGATATTGTGAGAGGAAGAGATCTATTT…	DBLa0.5	CIDRa2.8
PFB0010w_1	PFB0010w	CD36-binding	Group B	PfEMP1 - Extracellular - CD36-binding	PfEMP1 39.1	TGCAAACTTCAATATGATTATAATACTAATGTTACTCATGGTTTTGGTCAAGAGTATCCTTGTGAAACGGACATAGTAGAACGTTTTTCTGATACAGAAGGAGCACAATGTGATAAGAAAAAAATAAAAGATAATAGTGAAGGAGCTTGCGCTCCATATAGACGATTACATGTATGCGTTAGAAATTTGGAAAATATCAATGATTATAGTAAAATTAATAATAAACATAATTTATTGGTAGAAGTGTGTCTTGCAGCCAAATATGAAGGGGAATCAATAACAGGTCGTTATCCACAACATCAAGAAACTAATCCTGATACTAAATCTCAACTATGTACTGTATTAGCACGAAGTTTTGCAGATATAGGTGATATTATAAGAGGAAAAGATCTGTATCGT…	DBLa0.7	CIDRa2.2
PFB0010w_2	PFB0010w	CD36-binding	Group B	PfEMP1 - Extracellular - CD36-binding	PfEMP1 39.2	TGCGACACAGTGAAAACCGCACTCGCGGACACGGGCAGTCTCAATGCTGCATGTTCCCTCAAATATGTTACTGGTAAAAACTACGGCTGGCGGTGTATCGCACCTAGTGGTACCACTAGTGGAAAAGACGGTGCTATATGTGTGCCACCACGAACACAAGAATTATGCTTATATTATTTAAAAGAATTGAGTGACACAACACAAAAAGGTTTGAGAGAAGCATTTATTAAAACTGCAGCACAAGAAACTTACTTGTTATGGCAAAAATATAAAGAAGACAAACAGAACGAAACTGCATCAACAGAACTCGACATAGATGATCCACAAACGCAATTAAATGGTGGAGAAATCCCTGAAGATTTTAAACGTCAAATGTTCTATACGTTTGGAGATTATAGA…	DBLg11	ATSB1
PFB1055c_1	PFB1055c	CD36-binding	Group B	PfEMP1 - Extracellular - CD36-binding	PfEMP1 40.1	TGCAACCTTGTACAGGATTATTATAATAAGCCTGTTTATGGTAACAGTAACAGGTATCCGTGCAAAAATTTAAAAGGAATTACAAATGAAGAACGTTTTTCGGATACACTTGGTGGCCAGTGTACTAACAAAAAAATAAAAGGTAATGAATATAGTACTAAAAGTGGTAAAGATTGTGGAGCATGTGCACCATACCGACGTCTACATTTATGTAGTCATAATTTGGAATCTATAGACACAACGTCGATGACGCATAAGTTGTTGTTAGAGGTGTGTATGGCAGCAAAATACGAAGGAAACTCAATAGATACACATTATCCACAACATCAACGAACTAATGAGGATTCTCCTTCTCAAATATGTACTATGTTGGCACGAAGTTTTGCAGATATAGGTGAT…	DBLa0.16	CIDRa3.4
PFC0005w_1	PFC0005w	CD36-binding	Group B	PfEMP1 - Extracellular - CD36-binding	PfEMP1 41.1	TGTGAACTTAAATATCAATGGCATACTAATGTTACCAAGGGTGGAAATAAAGAGTATCCTTGTAGAAATGGAACAGAAAAGCGTTTTTCTGAAGTAAGTGGTGGTGAATGTGATGATAGTAAAATAAAAGGTAGTAATGGTGGAGCCTGCGCTCCGTTTCGACGATTAAATTTATGCGTTAGAAATTTGGAAAATATCAATAATTATGGTAAAATTAATAATGACACATTATTAGCCGATGTGTGTCTTGCAGCCCTACATGAAGGGGACTCAATAAGAGGTGATCATGATAAATATAAAGAAACTAATGATAGTTCTCAATTATGTACTATGTTGGCACGAAGTTTTGCAGATATAGGAGACATTATACGAGGAAAAGATCTGTATCGTGGTAATAAT…	DBLa0.9	CIDRa2.4
PFC1120c_1	PFC1120c	CD36-binding	Group B	PfEMP1 - Extracellular - CD36-binding	PfEMP1 42.1	TGCCTACTTGATTATAATTATGATACTAATGTTACTAGTAACGTAATTGATCCGTGCGAGCACAAATCAGTAGAACGTTTTTCTGAAGTAAGTGGTGGTGAATGTGATGAGAAAAAAATAAAAGGTAGTAATGGTGGCGCCTGCGCGCCTTTCAGACGATTACATGTATGTGATAGAAATTTAGAACAGATAAAACCTCATACAATAACAGCAACACATAACTTATTGGTGGATGTGTGTTATGCAGCACAATTTGAAGGAAAATCAATTTCAGGTTATTATCCAAGATATCAAACAAAATATAAGGATTCTGGTTCTACAATATGTACTGTATTAGCACGAAGTTTTGCAGATATAGGCGATATTATCAGAGGAAAAGATCTGTATGAGGGTTATGAT…	DBLa0.9	CIDRa2.1
PFC1120c_2	PFC1120c	CD36-binding	Group B	PfEMP1 - Extracellular - CD36-binding	PfEMP1 42.2	TGTGATATAGTACAAACACTATTTGAGAGCACCAAAAATTTGTCCGACGCATGTGGTCTAAAATACGGTCCAGGCGGAAAAGAAAAATTCCCCAATTGGAAGTGCATAAGTAGTGGTAGTGACACGGGTAGTACCACTAAACAAAATGATAGTGAAGGTAGTGAGGGTGGTCATCGTAGTAAGCGTCATACCGAAAGTAGTGATAGTACCACCACTAGTAGTGGTAGTGTTTGTGTGCCACCCAGGAGGCGAAAACTATACGTGGGAGAGTTAACGAAGTGGGCGGAGGAGGCCAGGAAGAGTTCGACGTCACCACAACCAGGTGAAAGTGGTGTTGCAAACGCCTCGGCGTCGTCGACCTCGTCGCCTACAGACGCGACTCAGCTCCTCCGCGACGCC…	DBLd1	CIDRb7
PFD0005w_2	PFD0005w	CD36-binding	Group B	PfEMP1 - Extracellular - CD36-binding	PfEMP1 43.1	TGTAAAACAGTGAATGATATACTTAGCACAGATGATAGAACGAAACAAGTAGGAGATTGTCATGAAAAAAATTATGGTAAGAATGGTCCCGATTGGAAATGCGGAGATCTAACATTAGTGGACGACACGAAAGTATGTATGCCTCCTAGAAGACAAAAACTATGTTTATATTATATAGCACATGAGAGTGAAACAAAAAATATAGAAACACAAGATGATTTAAGAGACGCTTTTATTAGAACTGCAGCAGCAGAAACTTTTCTCTCATGGCAATATTATAAGATTAAGAATGGTGCTGACGCTAAACAATTAGATAATGGCACTATCCCTGAAGAATTTTTGCGATCCATGTACTTTACATATGGAGATTATAGAGATATATGTTTAAATACAGACATT…	DBLg5	DBLd1
PFD0615c_1	PFD0615c	CD36-binding	Group C	PfEMP1 - Extracellular - CD36-binding	PfEMP1 44.1	TGCCAACTTGAAAGTAAATATACTGAACTTATTAGTGGTAGTGGTAGTGGTGTTGCTGCTCGCGGTCATCCGTGCGGAAACGTAAGTGGAAAAGGAGAAGATGTAAGCCGTTTTTCTAAAGAACGTGTCTCTAAATATGATGAGAAAAAAATAGGATGTAGTAATAGTGAAGGAGCGTGTGCTCCATATAGACGATTATCTCTATGTAACAAAAATTTTCAAAAAATCAATAATTATAGTAGTAAAGCTAAACATAATTTATTATTAGATGTGTGTCTTGCAGCGAATCATGAAGGACAATCAATAAAAACACATCTTAAACAATATGATGCAGAATATCCTTCTGGTTCTGGTCATACAACATGTACTGCACTTGCACGAAGTTTTGCAGATATAGGA…	DBLa0.17	CIDRa3.1
PFD0615c_2	PFD0615c	CD36-binding	Group C	PfEMP1 - Extracellular - CD36-binding	PfEMP1 44.2	TGCGACATAGTGTCCAAACTATTTAGTGGTAACGATTTTGGTGACGCGTGCGGAACAAAATATGATAAATATGGCCGCGAAAAATTCCCCAATTGGAAGTGCATACCAAGTGGTGACAAAACCGCCCCATCTAGTGATAGTAACCAGGGTTCCATATGTGTTCCACCCAGGAGGCGACGATTATATGTGGGGGGATTAACGAAGTGGGCGAGTGGTAACACAGTAGTTAGTGGTCAGGCACAGACACCACAAGGTGACACCACATCACCAAGTGACAACAAACTGCGTGATGCGTTCATCCAATCTGCGGCAATAGAAACTTTTTTCTTATGGCATAAATACAAAATGGATAAAGAAATAGAGAAAAAACAACAACAGAAAAATGGACTAGTTGCAAAT…	DBLd1	CIDRb1
PFD0625c_1	PFD0625c	CD36-binding	Group C	PfEMP1 - Extracellular - CD36-binding	PfEMP1 45.1	TGCGGTCTTATAAAAGATAAAGGTGATGAACTTCTTGGTGATAGCGGTGAAAGGCATCCGTGCGGAAATACAACAGGAAAAGAAGATGTAGACCGTTTTTCGGTTAAACAACAAGCAGAATATGATAACAAAAAAATGAAATGTAGTTATGGTAGTAATGGTACGGATGTTGGCGCCTGTGCACCATATAGACGATTATTTCTATGTAACAAAAATATGGAAAAAATGGGCAGAACGTCGACAACGAAGCATGATTTGTTGTTAGATGTGTGTATGGCAGCAAATTACGAGGCACAGTCATTAATACGTTATCATGACAAACATCAACTGACTAATGAGGGTTCTCAAATATGTACCGTATTAGCACGAAGTTTCGCAGATATAGGAGACATTATTCGC…	DBLa0.1	CIDRa3.2
PFD0625c_2	PFD0625c	CD36-binding	Group C	PfEMP1 - Extracellular - CD36-binding	PfEMP1 45.2	TGCAACACAGTGAAAACCGCACTCGAGGGCGACTTAGGTGAAGCTTGTAGACAGAAGTATGAATATGGCCGCGAAAAATTCCCCAATTGGAAGTGCATAAGTGGCGACAACACACGTGGTAGTGAGAGTGAAAGTGCCGGTCCCTCACGTTCCAAACGTCATACCGAAAGTAGTGATAGTGCCGTTACAGCCACTGGTAGTAGTGGTGAAGCCACTGGCAAAAGTGGTGATAAGGACGGTGCCATATGTGTACCACCCAGGAGGCGAAAACTATACCTTGGTGGTTTCAAACGATTGACAGACGGCACCGCGGTGTCGAGTGAAGCCACTCAGGCGGGAACTCCGTCGCAGTCACCAAAAGGTGACGCGCTCCTCCTTACCGCCTTCGTGGAAACGGCC…	DBLd1	CIDRb1
PFD0630c_1	PFD0630c	CD36-binding	Group C	PfEMP1 - Extracellular - CD36-binding	PfEMP1 46.1	TGCGAGCTTATAAAAGATAAAGGTGATGAACTTCTTGGTGATAGCGGTGAAAGGCATCCGTGCGGAAATGGAAGTGCAAGTGAAAAACGTTTTTCTGAAGTAAGTGGCGGTGAATGTGATGATAAGAAAATAGAAGGTAATGGTCGTAATAATGGTGGAGCCTGTGCTCCATATAGACGATTATTTCTATGTAACAAAAATATGGAAAAAATGGGCAGAACGTCGACAACGAAGCATGATTTGTTGTTAGATGTGTGTATGGCAGCAAATTACGAGGCACAGTCATTAATACGTTATCATGACCAATATGATGCAACATATCCTGGTTCTGATTTTTCAATGTGTACTATGTTGGCACGAAGTTTCGCAGATATAGGAGACATTATTCGCGGAAAAGAT…	DBLa0.1	CIDRa3.1
PFD0630c_2	PFD0630c	CD36-binding	Group C	PfEMP1 - Extracellular - CD36-binding	PfEMP1 46.2	TGCGACATCGTATCCCAACTATTCAGTGACCCAAGCCAATTTAGTGACGCTTGTACCCTCAAATATGTTACTGGTAAAAACTACGGCTGGAAATGTATACCAAGTGGTAACACGAGTGACACCACTGGCAGTGAGAGTGAAGCCACTGGTGCTCGTCAACGACGTGACACCGATAGTAGTGGTGACACCACTGGTGGTAAAGACGGAGCCACTGGTGGTTTGTGTATCCCACCAAGGAGACGACGATTATATGTTGGGGGGTTATCACAATGGGCAAGTCAGAGAACACAAGGTGAAACGTCGTCACAAAGTGGTGAAAACTTACTTGAAGCGTTCATCCAGTCTGCTGCAATAGAAACTTTTTTTTTATGGCATAAGTATAAAGCGGAAAACACGAAG…	DBLd1	CIDRg2
PFD0635c_1	PFD0635c	CD36-binding	Group B/C	PfEMP1 - Extracellular - CD36-binding	PfEMP1 47.1	TGCGAGCTTATAAAAGAAAAACGTGAGAAACTTCTTGGTGCTCGCGGTGAAAGGAATCCGTGCGGAAATGGAAGTGCAAGTGAAAAACGTTTTTCTGAAGTAAGTGGCGGTGAATGTGATGATAAGAAAATAGAAGGTAATGGTCGTAATAATGGTGGAGCCTGTGCTCCATATAGAAGGTTATCTCTATGTAACAAAAATTTTCAAAAAATCAATAATTATGATAGTAGTAAAGCTAAACATAATTTATTGGTAGATGTGTGTATGGCAGCAAATTACGAGGCACAGTCATTAATACCTTATCATGACCAATATGATGCAACATATCCTGGTTCTGATTTTTCAATGTGTACTATGTTGGCACGAAGTTTCGCAGATATAGGAGACATTATTCGCGGA…	DBLa0.1	CIDRa3.1
PFD0995c_1	PFD0995c	CD36-binding	Group C	PfEMP1 - Extracellular - CD36-binding	PfEMP1 48.1	TGCATATTTGATTATAGTAAACTTATTAATGGTAGTGGTAGTGGTGGTGTTACTGCTCGCGATGATCCGTGCGGAAATGGAAGTGGAAAAGGAGAAGATGTAAGCCGTTTTTCCGATAAAGAAGGAGCACAATGTGCTAATAGTAAAATACATGGTAATAGTAAAGGTAGTAATGGTGGAGCCTGTGCTCCACTCAGACGATTACATTTATGTAACAAAAATATGGAAAAAATAGCAACGTCGACGGCTAAGCATGATTTATTGGTAGATGTGTGTATGGCAGCAAATTACGAGGCACAGTCATTAATACGTGATCATCCACAACATAAAAGAACTAATCCTGATTCTAAAATATGTACTGAGTTGGCACGAAGTTTTGCAGATATAGGTGATATCGTT…	DBLa0.1	CIDRa3.2
PFD0995c_2	PFD0995c	CD36-binding	Group C	PfEMP1 - Extracellular - CD36-binding	PfEMP1 48.2	TGCAATATAGTAAAAACACTATTTGAGAGCACCAAAAATTTTGAAGATGCCTGTCGCCAAAAATATGGCCCAAAGGCACCCACAAGTTGGAAATGTGTTCCTACCACTGGTGATAAGGACGGTGCCACTGGCAAAAGTGATGGTAGTATTTGTGTGCCACCCAGGAGACGACGATTATATGTGGGAAAACTACACGATTGGGCGAGTGGTAACACACAGGAGGATGGTAAGGCACAACCACAAGGTGACACACCGTCACAACCTGACCCCCTACTCAAAGCATTTGTTGAGTCAGCTGCGGTAGAAACCTTCTTCCTATGGGATAGGTACAAGAAATTAAACACGAAGAGACAAGGTGTTGGAGCGGGAGCACCACAACTACAGGAAGAGGATGACAAC…	DBLd1	CIDRg6
PFD0995ce1s1	PFD0995c	CD36-binding	Group C	PfEMP1 - Extracellular - CD36-binding	PfEMP1 48.3	ATGGTGCCGCCAGGAGGTCGTCAGGGTGGGAGTGGTGAGGATGGTATTGATGATAAAGATGCCAAACATTTATTGGATAGCATAGGGAAAATAGTGCATGAGCAAGTGAAAAATGATGCTAAAACATATAAAGGTGAATTGGAAGGAAAGTTGTCACTAGCAACTACTATTGGGGAATTAAATTACACCAAAGATCCATGCATATTTGATTATAGTAAACTTATTAATGGTAGTGGTAGTGGTGGTGTTACTGCTCGCGATGATCCGTGCGGAAATGGAAGTGGAAAAGGAGAAGATGTAAGCCGTTTTTCCGATAAAGAAGGAGCACAATGTGCTAATAGTAAAATACATGGTAATAGTAAAGGTAGTAATGGTGGAGCCTGTGCTCCACTCAGACGA…	#N/A	#N/A
PFD0995ce1s2	PFD0995c	CD36-binding	Group C	PfEMP1 - Extracellular - CD36-binding	PfEMP1 48.4	GAAGGTGAAGATGGTGAAGACGTCCAGGACGACGTAGCCGAGGAGGACACGGCAAAGGAGGAGGGGTCGTCAACCACAGAGACACAACTACCAGACGCTTGCAATATAGTAAAAACACTATTTGAGAGCACCAAAAATTTTGAAGATGCCTGTCGCCAAAAATATGGCCCAAAGGCACCCACAAGTTGGAAATGTGTTCCTACCACTGGTGATAAGGACGGTGCCACTGGCAAAAGTGATGGTAGTATTTGTGTGCCACCCAGGAGACGACGATTATATGTGGGAAAACTACACGATTGGGCGAGTGGTAACACACAGGAGGATGGTAAGGCACAACCACAAGGTGACACACCGTCACAACCTGACCCCCTACTCAAAGCATTTGTTGAGTCAGCTGCG…	#N/A	#N/A
PFD1005c_1	PFD1005c	CD36-binding	Group B/C	PfEMP1 - Extracellular - CD36-binding	PfEMP1 49.1	TGCGACCTTAATCATAAATATCATACTACTGTTACCAGTGGTTATGATAAAGAAAATCCTTGTAAGGATAGACCAGAAGTTCGATTTTCTTATACAGAAGGAGCAGAATGTAATAAGAGCAAAGTAAAGGGTAATGAAGGTAATAGTGAAGGTGCATGTGCTCCATATAGACGATTGCATGTATGCGATCAAAATTTAGAACTAATAAAACCAAAGAATATAACAACACATAATTTATTGGTGGATGTGTGTCTTGCTGCAAAATTTGAAGCAGAGTCATTAAAAACATATCGTGGAAAATATCAACTAACTAATCATGGTTTCCATACCAATATATGTACTGAGTTGGCACGAAGTTTTGCAGATATAGGAGATATTATTCGCGGAAAAGATCTATAT…	DBLa0.8	CIDRa4
PFD1005c_2	PFD1005c	CD36-binding	Group B/C	PfEMP1 - Extracellular - CD36-binding	PfEMP1 49.2	TGCAATATAGTAAAAACACTATTTGAGAGCACCAAAAATTTTGAAGATGCCTGTCCAACCAAATACGGCCCAAAGGCACCCACAAGTTGGAAGTGCATACCAAGTGGTGACAAAGCAGCCACAAGTGGTGAGGGTGACAGTGGTCCCTCACGTAAACGACGTGACACCACTGGTGGTGAATCCACCACATCTAGTAGTGCCACCACTGGTGGTAAAGACGGAGCCACTGGTGGTAGTGTTTGTGTGCCACCCAGGAGGCGACGATTATACATACATAAAGTGGACGACAACGTGAAGGACGACGCGTCATTACGTAAGTGGTTTATCGAGAGTTCTGCTGTAGAAACTTTTTTTTTGTGGCATGAATACAAAATGGAGAAAAAAAGAGAGGATATAGAA…	DBLd1	CIDRg11
PFD1015c_1	PFD1015c	CD36-binding	Group C	PfEMP1 - Extracellular - CD36-binding	PfEMP1 50.1	TGCGACCTTGTAAAAGAATATTATGAGCACTTTAATGGTGATGCTAGCGATAAAAGGCAGCCGTGCAAAAAAGACACAAACGGAAACGATGTAGAGCGTTTTTCGGTTAAACAACAAGCAGAATATGATAACAAAAAAATGAAATGTAGTAATGGTAGTAATGGTAAAAATGAAGGAGCATGTGCGTCGTTTCGACGATTAAATTTATGTAACAAAAATATGGAAAACATGGACACAAATAATAATGATGGTAAAGCTAAACATAATTTATTGGCAGAGGTGTGTCTTGCAGCAAAGTATGAAGGGGATTCTTTAAAACATTATAGTAAAAAACTTAACCTAACTTATACTGATTCTCCTTCCCAATTATGTACTGAGTTGGCACGAAGTTTTGCTGAT…	DBLa0.24	CIDRa3.4
PFD1015c_2	PFD1015c	CD36-binding	Group C	PfEMP1 - Extracellular - CD36-binding	PfEMP1 50.2	TGTGAAACAGTAGACAAAGCACTCACTGGTGACACCACTGCTCTCAAAGATGCCTGTCCAACCAAATACGGCCCAAAGGCACCCACAAGTTGGAAGTGCATACCAAGTGGTGACAAAGCAGCCACAAGTGGTGAGGGTGACAGTGGTCCCTCACGTAAACGACGTGACACCACTGGTGGTGAATCCACCACATCTAGTAGTGCCACCACTGGTGGTAAAGACGGAGCCACTGGTGGTAGTGTTTGTGTGCCACCCAGGAGGCGAAAACTATACGTGGGGGGATTAACGAAGTGGGCAGAAATACAGTTGAAATCACAGGCAGGTGGTGATAAAGCCACGCAGGAAGGTGATGGTAACGGTGGTAGTGAGACACAACCACAAGGTGGCACACCCTCACAA…	DBLd1	CIDRb1
PFD1245c_1	PFD1245c	CD36-binding	Group B	PfEMP1 - Extracellular - CD36-binding	PfEMP1 51.1	TGCGATTTTGGATATGATAAACTTATTAGTGGTAGGGGTGGTGTTACTGCTCGCGGTGATCCGTGCGGAAAGGATGGAACAGGAAAAGAACATCGTTTTTCTAAAGAACGTGGCGCTGAATGTGATAAGAACAAAATAAGTGGTAGTAATGATAATGAAGGAGCGTGTGCTCCATATAGACGGTTATCTCTATGTAACAAAAATTTTCCAAATATGAATAGTAAGGATAGTTTGAAAGCTAAAAATGATTTGTTGGCAGATGTGTGTCTTGCAGCCAAACATGAAGGAAACTCAATAAATACACATTATCAAAAATATCAAGCACAATATGCTTCTTCTGCTTCTTCTTCTCAAATATGTACTATGTTGGCACGCAGTTTTGCCGATATAGGTGATATC…	DBLa0.14	CIDRa4
PFD1245c_2	PFD1245c	CD36-binding	Group B	PfEMP1 - Extracellular - CD36-binding	PfEMP1 51.2	TGCAGCATAGTGGACAAACTATTTAGTGGTAACGATTTTGGTGACGCGTGCGGAACAAAATATGATAAATATGGTAAGGAAAAGTTCCCCAATTGGAAGTGCATAAGTGACAGTACCACTAAATCTGGTGCCCCTGTCAAAAGTGGTGGTAGTGTTTGTGTGCCACCCAGGAGGCGAAAACTATACATACACGATTTACAATCACTAGGCGTAGAGGTCGACAAAGCGCCGTCACAAGAGGATTTACTCAAGTGGTTTGTGAAGAGTGCTGCGGTAGAAACCTTCTTCTTATGGGATAGATATAAAAAGGAAAACACGAAGAGACAAAGTGGGTCACCACTACCACTACTCGAAGGTGCCGGTGGTGGTGAAGAAACCCCCGAAACCTCCTTAAAAAAT…	DBLd1	CIDRb1
PFE0005w_2	PFE0005w	CD36-binding	Group B	PfEMP1 - Extracellular - CD36-binding	PfEMP1 52.1	TGCAAAACGGTGGCCGAACTATTTAGTAACGTGGACAATCTGAAAGAAGCCTGCACACAAAAATATGGCGGAAATAACTCACGTTTAGGTTGGAAGTGCATACCAACTAGTGGTGGTGAAAAAGCCACAGGTGGTAGTGGTGAATCCACTGGTAGTGATGCCACCACCGGTGGTAGTATTTGTGTGCCACCGCGAAGACGACGATTATATGTCACACCACTAACGACATGGGCGAGTGGTGGTACCACACAGGTGGAGACACAGGCGAGTGGTGGTAACACGGAGACGTCACAAGTTAGTGGTGAGACAACACCACAAGGTCAAACACCATCAGAAAGTGAGGCCCAAACTGCGTCACAAGATCCTAGTGAAAAACTACGTACTGCATTTATTGAATCT…	DBLd1	CIDRb1
PFI0005w_2	PFI0005w	CD36-binding	Group B	PfEMP1 - Extracellular - CD36-binding	PfEMP1 53.1	TGCGAAACAGTGAAAAGCGCACTCACTGGTGACGATCTCACAAAGGCGTGCCAACAAAAGTACCAATATGGTAAGGAAAAATTCCCCAATTGGAAATGTATACCAAGTGGTGACAAAACAGACACAAGTAGTGAGAGTGAAAGTCCCCCACGTCAACGACGTGACACCACTAGTGGTGTCGTTACAACCGCCCCATCTAGTGCTAAAAGTGGTGACACTACTGGTAGTATTTGTGTGCCACCCAGGAGGCGAAAACTATATATAGGTAAAATAAAAGAGTGGGCAGGAATACAGTTGAAATCACAGGTAGAAGGTGGTGGTACTGGCAAACAGTCATCACAACTACAACAACAACAACAACAACAACAAGAACAACAACAACAACAACAACAACTAAAA…	DBLd1	CIDRg12
PFL0005w_1	PFL0005w	CD36-binding	Group B	PfEMP1 - Extracellular - CD36-binding	PfEMP1 54.1	TGCAAACTCGAATATCAATATCACACTAATGTTACTAAAGGTGAGGATAAAGAGTATCCTTGTCTTGGTAGAAAAACAGTTCGTTTTTCTGATAAAGAAGGAGCAGAATGTTACAAGACAAAAATAAAAGATAGTACTACAGATACAGTAGGAGCATGTGCTCCGTATAGACGATTATATATGTGCGACAGAAATTTAGAACATATAGAACCTACGAAAATAACAACACATAATTTATTATTGGATGTGTGCCTTGCAGCACAATACGAAGGACAATCAATATCACAAAATCATGGAAAACATCAACTAAGTTATCCTGATTCTCCTTCCCAATTATGTACTGAGTTAGCACGAAGTTTTGCAGATATAGGTGATATTGTCAGAGGAAGAGATCTATAT…	DBLa0.9	CIDRa2.2
PFL0005w_2	PFL0005w	CD36-binding	Group B	PfEMP1 - Extracellular - CD36-binding	PfEMP1 54.2	TGTAAAATAGTTGAAGAACTATTTAAGAGCACCAAAAATTTTGAAGATGCATGTGGTCTCAAATACGGCAAAAACTACGGCTGGAAATGTGTTCCTACCACAAGTGATAAAGGTAGTGAACCCACTGCTCGTGGTCACTCACATGTCGCACGTAGTGCCGACGGTGCCCCTAGTGGTGATAAGGACGGCGCCATATGTATCCCACCAAGGAGGCGAAAACTATACCTACACAAAATAGAAGGCGTCGATACCACCGACGACAAGTCATTACGTAAGTGGTTTATCGAGAGTGCCGCTGTGGAAACTTTTTTTTTATGGGATAGATACAAGAAATTGAATACACCACAAAGTGGGTCACCACTACTCGGAGGTGGATTACCAGGAGTTGGTGTTGAAAAC…	DBLd1	CIDRb1
PFL0020w_3	PFL0020w	CD36-binding	Group B/A	PfEMP1 - Extracellular - CD36-binding	PfEMP1 55.1	TGTACAATAGTTAATTCACTTTTGCAAAATAAGAAAGCAACAGATCCTATAGATGGGTGTAATCAGAAAAGTGACGCAAATTGGGATTGTGATCCAAGTACGTTTGTGAATGATAATAATAATGGAGCATGTATGCCTCCTAGAAGAATAAAATTATGCATATACTATTTAGAAAATCACACTCAAAAAGGAAATATAAAAAAAGAATTTCAATTAAGAGAAGCATTTATCAAATGTGCCGGAGCAGAAATTTTTTTGTTATGGCAAAAATACAAAACAGATAACAACAGTGATACGAAACTCCAAACCCAATTAGAAAGTGGACAAATTCCTGAAGAGTTTAAACGTCAAATGTTCTATACATTTGGAGATTTTAGAGATTTATGTTTGGGAAACGAT…	DBLg14	DBLz5
PFL0020w_4	PFL0020w	CD36-binding	Group B/A	PfEMP1 - Extracellular - CD36-binding	PfEMP1 55.2	TGTGTAGACAAAACCGCATATGATATAAGAAAAGATGCAGAGAAAAATATAAAAGATATTTATAGTAGCATTAAAGGAAATGGGGAAATTTATAAGGGTAAATGTAACCCCACAGAAACGAAAATAGATGAGAATGGGATAAACACGTGTGAATTCAAAAAAAGATATCCTAATGCAAATAATTTATTGGACACATCTTGTGATAATAAAGGAAATGAGCGTTTTAAAATAGGACAAAAGTGGAATTACAAATATATATATAAAATAGGAAAGAATTTATATATACCTCCAAGAAGACAACATATGTGCATCAATCATTTGAAGCAAATAATTAAATATACTGATACGGATAGTACTACTTTACTGAAAAAGGTTCAAGAAGTAGCAAAAAAGGAAGGA…	DBLz5	DBLe4
PFL0935c_1	PFL0935c	CD36-binding	Group B	PfEMP1 - Extracellular - CD36-binding	PfEMP1 56.1	TGCACACTTGTAAAAGAATATTATGAGCACTTTAATGGTGATGCTAACAGTAACAGGTATCCGTGCAAAGAGTTAAGTGGAAAAATGGGTGAAAACCGTTTTTCGGATACACTTGGTGGCCAGTGTACTAACAAAAAAATAGAAGGTAATAAAAACAATTGTGGTGCTTGCGCTCCATACCGACGTCTACATTTATGTCATCATAATTTGGAATCTATAGACACAACGTCGACGACTAGTGACACGTTGTTGGCAGAAGTGTGTTATGCAGCAAAATTTGAAGGGGAAACGTTAACAACACAACATGGACAACATCAACAAACTAATCCTGGTACTGCTTCCCAATTATGTACTGTATTAGCACGCAGTTTTGCAGATATAGGTGATATCGTACGCGGT…	DBLa0.16	CIDRa3.4
PFL0935c_2	PFL0935c	CD36-binding	Group B	PfEMP1 - Extracellular - CD36-binding	PfEMP1 56.2	TGCAATATAGTACAAACACTATTTAGTAGTATCGACAAATTTAGTGACGCCTGCACTCTCAAATACGGCAAAACCGCACCCACAGGTTGGAAATGTGTCACACCAAGTGGTGACAAAGCAGCCACAAGTAGTGAGGGTAAAGGTAGTAGTGATGGAGGTGCTAAGGATGGTGTTGGTGTAAATGGTGGTGCTCTCCAACGTAATAAACGTGATCTCGCCACACCTAGTGCTAAAAGTGGTGACACCACTGGTGGTAAAGACGGAGCCACTGGCAAGAGTGATGGTAGTATTTGTGTTCCGCCGCGACGGCGACGACTATACATACAAAAACTACACGATTGGGCGGAAAAAGTGGGTGACACTGCGACACAACCACAAGTTGACACACCGTCACAAAGT…	DBLd1	CIDRg12
PFL1950w_1	PFL1950w	CD36-binding	Group B/C	PfEMP1 - Extracellular - CD36-binding	PfEMP1 57.1	TGCCATCTTGATTATAGATATCATACTAATGTTACCAAGGGACATGGTAAGGAGTATCCTTGTGAAGATAGACCAGAAGTTCGATTTTCTGATACAGAAGGAGCACAATGTGATAAGAGTAAAATAAAAGATAATAAAGGTAAAAGTGAAGGTGCATGTGCTCCATACCGACGCTCGTCTCTATGTGATCATCATTTATCATACATGAATGCTGGTAAAACTAATACGACAGATAATTTATTGTTAGAGGTGTGTATGGCAGCACAATATGAAGGACAATCAATAAGAGGTCAACATGACAAACATAAACTAGACAATAATAATTCTAGTTCTCAATTATGTACCGTTTTAGCACGAAGTTTTGCAGATATAGGTGATATTATAAGAGGAAGAGATTTG…	DBLa0.7	CIDRa4
PFL1950w_2	PFL1950w	CD36-binding	Group B/C	PfEMP1 - Extracellular - CD36-binding	PfEMP1 57.2	AATCCATGTAGTGGCGACACAAGTGGTGATAGTAACAAACAATACGAAGCGGTGGCGAACACGGTGGCGCAAATATTACAGGGGAAGGCACAAAAACAATTGCATGGTAATGGTAGTAGAAATGCGTTAAAAGGAAATATACAGAACGCGAAAATTAATAATGGCCGTAAGCCAAATCCGTTGACGGATGCATGTCAAATAACGAAAAATCATTCCAATGGTAAGGGCGATTCAAATAATCCATGTAATAACAAAGGTAATCGGCTTAAAATAGGACAAGTATGGTCAATTAAAAATGATACGTCATACACTGACGTCTATATGCCTCCACGACGTCAACATATGTGTACATCAAATTTAGAAAAATTAAATTATGCCAGTGTCATAGGTAGTAATAAT…	DBLb8	DBLd1
PFL1950w_3	PFL1950w	CD36-binding	Group B/C	PfEMP1 - Extracellular - CD36-binding	PfEMP1 57.3	TGCGCCATCGTAAAAACCGCACTTACTACACCAGGCAATCTAACACAGGCTTGCAAACAAAAGTATGGCCCCAAAGCACCCACAGGTTGGAAATGTGTACCAAGTGGTGACAGTACTACCACTGGTGAAGCTCGTGCTCGACGTGTCGCACGTAGTGCCGAACCACGTGGTAGTGAACCCACTAGTGATAAGGGTTCCATATGTGTGCCACCCAGGAGGCGAAAACTATACCTTGGTGGTTTCAAACGATTGACAGACGGCACCGCGGTGTCGAGTGAAACCACTTCGGCGACCTCGTCGCACGCATCAAATGGTGACGCGCTCCTTACCGCCTTCGTGGAAAGTGCCTCGGTTGAGACGTTTTTTGCATGGCATAAGTATAAAATGGAGAAAAAACAA…	DBLd1	CIDRb1
PFL1955w_1	PFL1955w	CD36-binding	Group B/C	PfEMP1 - Extracellular - CD36-binding	PfEMP1 58.1	TGCAGACTTGTAGAGGATTATCGTAGTAAGGCTATTGGTGATGCTAACAGTGAACGGCATCCGTGCGGAATAGGAAAAGATGCAAAAGGAGAAGAAGTACCACGTTTTTCGGATACACTTGGTGGCCAATGCACTGATCATAGAATAAAAGGTAATAATCGTAATGTAACTGGTGGAGCATGTGCTCCACTCAGACGATTACATGTATGCAACAAAAATATGGAAAAAATGGACTCAACGAAAATCAAGGATAAAAATGTTCTGCTGGCCGAGGTGTGTTATGCAGCAAAATATGAAGGCAAATCATTAGTAGAAAAATATAAAGAATATAAACAACCGAATAATGATTCCGATACGGATATATGTACAGCCTTGGCACGAAGTTTTGCAGATATAGGA…	DBLa0.16	CIDRa3.4
PFL1955w_2	PFL1955w	CD36-binding	Group B/C	PfEMP1 - Extracellular - CD36-binding	PfEMP1 58.2	TGTGACATAGTGGACAAACTCTTTCAGAACCCCGAACAATTTAAAGAAGTCGCATGTAAACAAAAATATGCCAAAAACAACTCACGTTTAGGATGGAAGTGTGTCACACCAAGTGGTGATCAAAAAGCCACTAGCGAGGGTAATGGTGACGCCAATCGTCGTGTCGCACGTCAAACCAGTGAAAGTGGTGAAAAAAGTGGTGATAAGGACGGCGCCATATGTATCCCACCACGAAGACGACGATTATACATACAGAAACTACAGGAGTGGGCAAAAACAGTGGGTAACACAGTAGTTAGTGGTGAACCACAGACACAAGGTGAAGCGTCGTCACCTAGTGATAAAGAGTCCTCACAAAGTGACAAACTGCGTGAGGCGTTCATCCAATCTGCGGCAATA…	DBLd1	CIDRb1
PFL1960w_1	PFL1960w	CD36-binding	Group C	PfEMP1 - Extracellular - CD36-binding	PfEMP1 59.1	TGCAAACTTATAAAAGAAAAACATGAGAACCTTATTGGTGCTCGCGGTGATCCGTGCGGAAAGGATGGAACAGGAAAAGAAGACGATTCAAAACGTTTTTCTAAAGAAAGTGGCGCTGAATGTGATGAGAAAAAAATAAAAGATAATAAAAGTAAAGGAGGTAATAATGAAGGAGCGTGTGCTCCATATAGACGATTATCTCTATGTAACAAAAATATGGAAAAAATGGGCAGAACGTCGACAACGAAGCATGATTTGTTGTTAGATGTGTGTATGGCAGCAAATTACGAGGCAGAGTCATTAATACCTTATCATGACCAATATGAAGCAACATATAAGGATTATGGTTCTACAATGTGTACTATGTTGGCACGAAGTTTTGCAGACATAGGTGATATT…	DBLa0.20	CIDRa3.1
PFL1960w_2	PFL1960w	CD36-binding	Group C	PfEMP1 - Extracellular - CD36-binding	PfEMP1 59.2	TGCGACACAGTGGACAAACTATTTAAAGACACCACTGCTCTACAGGATGCATGTAATTTAAAATATGTGAAAGGCAAAAACTACGGTTGGAGGTGTGTGGCACCAAGTCATACCACAAGTGAAACCACTGGAAAAAGTGAATCCGCCACATCTAGTAGTGGTGCCACCACCGCTCCGGCGCCTTCATTGACCTCGCCGCAAGCTACCGCATCCGCCAACTCGGCCAATTCCGTCTCCTCCGCGGTGTGTATCCCTCCCAGGAGACGACGATTATATGTGGGGAAATTGGAACAGTGGGCGAGTGGCGGTAACACACAGGGGGGTGGTGGTAACACACAGGTGACACCACAAGCGGGTGGTAGTGAGGCACAGACACAACCACAAGGCAAGGACGCCGCG…	DBLd1	CIDRb1
PFL2665c_1	PFL2665c	CD36-binding	Group B	PfEMP1 - Extracellular - CD36-binding	PfEMP1 60.1	TGCAACCTTGTAAAAGAATATTATAAGCATCCTAATGGTGGTGGTGATGTTAGCGATAAAAGGTATCCGTGCAAAGGGTTAAGTGAAAAATATGTAGAACGTTTTTCTGATAAAATTGGTGGCCAGTGTACTAAGGAAAAAATAAGTGGCAGTACAAATACATGTGGTGCTTGTGCACCATACCGACGTCTACATTTATGTCATCATAATTTGGAAAGTATACAAACAAAGAATTATAATAGTAGTAATGCTAAACATGATTTGTTGGCAGAAGTGTGTATGGCAGCAAAATACGAAGGCGAAACGTTAACAACAGAACATGGAAAACATCAACAAACTAATAATGATTCTCAAATATGTACTGTATTGGCACGAAGTTTTGCAGATATAGGTGATATT…	DBLa0.19	CIDRa2.3
PFL2665c_2	PFL2665c	CD36-binding	Group B	PfEMP1 - Extracellular - CD36-binding	PfEMP1 60.2	TGCGAAACAGTGGCCACAGCACTCACTGGTGACGATCTCAAACAAGCCTGTTCAACCAAATACGGCCCAAAGGCACCCACAAGTTGGAAATGTGTACCAAGTGGTGTCAGTACTGCCACAAGTGGTGAGGGTGGTGACGCCAAAAGTCGTGAACGACGTGAAGCTGGTGTTCCTACCGCCACATCTAGTGGTAACACCACTGGTGGTGGTAAAGACGGAGCCACTGGTGGTAGTATTTGTGTGCCACCACGAAGACGACGATTATATGTGGGGGGATTAACGAAGTGGGCGAAAAAATACACGGGCAACACAGGCGAGTCGAAGTCACAAGAGGGAGTGTTACAGACAAAGGCAGTTGTTGATGGTAAAGCCAATGCGGAAGGTGGTGGCCAAAAGGGT…	DBLd1	CIDRb1
MAL7P1.215	MAL7P1.215		rif	rif	RIFIN 1	GTGCATAATAAAAATAAACCATCCATCACATCACATCATACACCAAGATATACATCACGAGTGTTAAGCGAATGTGACACAGAATCGTCAATTTATGATAGTGATGAGGAAATCAATTCAGTGAAGGAAATTTTCGAAAGACAAACCTCACAAAGATTACGAGAATATGACGAAAGGTTGCAAGAAAAACGACAAAAACGTAAAGAACAGCGTGACAAAAATATACAAAAAATTATTCAAAAAGATAAAATGGAGAAAAACTTGGCAGAAAAAATAGAAAAAGGTTGTCTTATGTGTGGGTGTGGGCTAGGAAGTGTTGCAGGAAGTGTTGGATTATTTGGTGGGATTGCTATAAATATCTGGAAAAATGTGGCACTTGATGTTGGTATTAAAGAAGCT…
PF10_0404	PF10_0404		rif	rif	RIFIN 2	GAACATAATCAAAATAAACCATACATTACACAACATCATACACCAACTACTACATCACGAGTGTTAAGCGAATGTGATATACCTACGTCAAATTATAATAATGATGAGGATATGAAATCTGTGAAGGAAAATTTCGATCGACAAACGTCAAAACGTTTTGATGAATACGAAGAACGTATGAAAGATAAACGCCAAAAACGTAAAGAAGAACGTGACAAAAATATACAAGAAATTATTGAAAAAGATAGGATGGACAAATTATTAGCAGAAAAAGTAGAAAAAGGTTGTCTTAGGTGTGGGTGTGCGTTAGGTGGTGTTGCAGCAAGTGTTGGATTATTCGGGGGATTGGGTATCTATGTTTCTAAAAGCGCAGCGTTGGCAACAGCTATAGCTGAAGGT…
PF07_0134	PF07_0134		rif	rif	RIFIN 3	ATAAATATACAATGGAACCTTTATAATACAACTCAAATACAAAAGACTAAACTAACGATTACAAACACTAGGTTATTATGCGAATGTGATTTATATACACCTTCCAACTATGACGACGACCAAGAGATGAAAGAACTAATGCAACAATTTGAAGATCGTACATCACAAAGATTTCATAAATATGAAGAAAGGATGAAAACTACACGCCAAAAATGTAGAGAACAGTGCGATAAAGATATTAAAAAAATTATTTTAAATTATAAAATCGAAAAGGAATTATCACAAAAGTTAGTAACATTGGAAACAAACATAGACACCACTGATATATCCACATGTGTTTGCGAAAAATCATTATCAGATAAATTGGAAAAAACATGTTTGAGATGTGGAGGTGTATTC…
MAL13P1.7	MAL13P1.7		stevor	stevor	STEVOR 1	GAAAATTATCTAAATAATCATTATAATATAAGTATTGTACAAAACAACACCAAAAGAACAACGATAAATTCAAGATTATTAGCACAAACGAAAAACCATAATCCACATTATCATAATGATCCAGAACTCAAAGAAATAATTGATAAAATGAACGAGGAAGCAATAAAAAAATATCAAAAAATGCATGATCCATATAAACAATTGAAAGAAGTAGTAGAAAAAAATGGAACAAAATATACAGGTGGTAATGATGCAGAACCTATGTCAACGCTAGAAAAAGAATTATTGGAAACATATGAAGAAACGTTTGGTGACAAAAAACATATTATGTTAAAATCGGGTATTAACACCAATCAATACGACAAATCAATTGACGAATCCTCAACATGTGGATGTACT…
MAL7P1.227	MAL7P1.227		stevor	stevor	STEVOR 2	ATAAATTGTCAAAATACCCTTCCTAATAAAACCCTCATAAACAATTACACCCAAAGAAAAACATTAAAATCAAGATGCTTAGCAGAATTAGAAAATTCCTACAATACACATTGTCATAATGATCCTGAATTAAAAAAAATTATTGACCAATTGAACCAGGGAGAGTTAAACACATACCAACAATCTAATGATACATGTAATCAATTACATGAACTATTAGAAAAAAATGAAACAAAAACTAAAAGTAGAAATAGTGAACAAGTATTGTCTAAGATAGAGAAAAAATTCTTGAAAACTTATGAAAAATTTCTTACTGATAAAAATCGTATTATGATAATATCTGATATATACACCAATGAATATTACAAATCAAATGATAAAAATAATAAATCTTGTGAA…
MAL7P1.310	MAL7P1.310		stevor	stevor	STEVOR 3	AATGACTATGAAAGATTATATAAAAACAAAAAATATAAAAATATCTTATATGTTCCAACAAATTTTAGATCATTAGCAGAAGTATCATTGGAACGTAGAACAAATCATATACAACAAAATTATGAATTTAGGGAACATGGAAATACGAATGAAACAAAATACAAGAAAAACAAATATCCAAAAGATGACGCAAAAACAAAACAAAAAATACTAAAAGTAACAGAAAAGGAAAATACTGGAACACCAAATTACAGGAAATATAAAAAAGGAACATATGATAAAGAGAAAGAAGAAAAATCAAATAGATCTCCTCATTCCCTTAAATATTTAGAATTACAAAGAAAACTTTATAATAATTTTTATGTAAAATCAGAAATGGATTTTCATAATTTGTCAGAT…
PFC0025c	PFC0025c		stevor	stevor	STEVOR 4	GAGAATTATCTAAATAATGATTATAATGTAAGTTTCATTCAAAACAACACCAAAAGAACAACGATAAAATCAAGACTCTTAGCACAAACCCAAATCCATAATCCGCATTATCATAATGATCCAGAACTCAAAGAAATAATTGATAAAATGAACGAGGAAGCAATCAAAAAATATCAACAAACTCATGATCCATATGAACAATTGAAAGAAGTAGTAGAAAAAAATGGAACAAAATATTCAGGTGGTAATGATGCAGAACCTATATCAACGCTAGAAAAAGAATTATTGGAAACATATGAAGAAATTTTTGGTAACGAAAGTGATATGTTGAAGTCGGGCATGAGTCCAAATGTTGATGAAAAATCTTCAACATTTGAATGTACTGATATTAATGGAGTG…
PFA0750w	PFA0750w		stevor	stevor	STEVOR 5	GAGAATTATCTAAATAACCATTATAATGTAAGTCTCATTCAAAGCAAGACCAAAAGAACAACGATAAAATCAAGACTTTTAGCACAAACCCAAATCCGTAATCCGCATTATCATAATGATCCAGAACTCAAAGAAATAATTGATAAAATGAACGAGGAAGCAATTAAAAAATACCAAAACACTCATCATCCATATAAACAATTAAAAGAAGTAGTAGAAAAAAACGTAACAAAACATGTAGGTGGTAATGATACAGAACCTATGTCAACGCTAGAAAAAGAATTATTGGAAACATATGAAGAAATGTTTGGTAACGAAAGAGACATTATGTTAAAATCGGGTATGTACCAAAATGATGATGACGGATCAGATGATTCATCAACATGTGAATGTACAGAC…
PFL2610w	PFL2610w		stevor	stevor	STEVOR 6	GAGAATTATCTAAATAACCATTATAATGTAAGTCTTATTCAAAACAAGACCAAAAGAGCAACGATAAATTCAAGATTATTAGCACAAACAAAAAATCATAATCCGCATTATCATAATGACCCAGAACTCAAAGAAATAATTGATAAATTGAACGAGGAAGCAATAAAAAAATACCAGCAAACTCATGATCCATATGAACAATTGAAAGATGTAGTAGAAAAAAATGGAACAAAATATACAGGTGGTAATGATGCAGAACCTAGGTCAACGCTGGAAAAAGAATTATTGGAAACATATGAAGAAATGTTTGGTGACGAATGTCATATGTTGAAGTCGGGTAAGTACCAAAATGTTGATGAAAAATCTTCAACATGTGAATGTACTGATATTAATGGTGGG…
PF07_0049	PF07_0049		DBLalpha tags	DBLalpha tags	PfEMP1 24 tag	GCACGCAGTTTTGCAGATATAGGAGATATTGTAAGAGGAAAAGATCTATATAGTGGTAATAAGAAAAAGGAAAAATTAGAACAGAATTTACAAAAAATTTTCAAAGAAATATATGACAAATTGAATGGCGCAAAAGACCACTACCAAAAGGACGGTGATAAATTTTTTCAATTAAGGGAAGATTGGTGGACAGCGAATAGGCACACCGTGTGGAAAGCATTAACATGCAAGGCGGAAGGTGCATATTTTCGACCAACGTGCAGTGATGGAAATAGTCAGTCTCAAGCTACAAAGCAATGCCGCTGTAACGACAAGCCAAATGCCGGCAAGCCAAAGGCTGGCAACGGCGACGTAAATATTGTCCCCACCTATTTCGATTATGTGCCGCAGTATATTCGC…
PFL1960w	PFL1960w		DBLalpha tags	DBLalpha tags	PfEMP1 59 tag	GCACGAAGTTTTGCAGACATAGGTGATATTATAAGAGGAAGAGATCTATACAGTGGTAATAAGGTGAAAAAAAAAAAATTAGATGATAGTTTGAAAACAATTTTCGGGAAAATATATGAAGGATTGACAGGTGGTGTAAAAGAACGCTACACAAATGACGGTGGAGATTTCTTTCAATTACGAGAAGATTGGTGGACTGCGAATCGAGAAACAGTATGGAAAGCCATGACATGTAGCGAGCACCTAAAAAATTCTGCATATTTTCGTGTAACATGCAGTGATAAACAAGGTGAATCTATAGCTAATCACAAATGTCGATGTCCCATGACAAGTGATGGCAAGCCCAACGACCAAGTCCCCACATATTTTGACTATGTGCCGCAGTATCTTCGGTGGTTC…
PFB0010w	PFB0010w		DBLalpha tags	DBLalpha tags	PfEMP1 39 tag	GCACGAAGTTTTGCAGATATAGGTGATATTATAAGAGGAAAAGATCTGTATCGTGGTGGTAATACCAAAGAAAAAAAAAAAAGAAAAAAATTAGAAGAAAATTTAAAAACGATTTTCGGGCATATATATGATGAATTGAAGAATGGGAAGACGAATGGGGAGGAGGAGCTACAAAAACGCTACCGAGGTGATAAAGATAATGATTTTTATCAATTACGAGAAGATTGGTGGGACGCTAATCGAGAAACGGTATGGAAAGCTATCACATGCAACGCTGGAAGTTATCAATATTCTCAACCAACATGTGGTCGTGGAGAAATTCCATATGTGACGCTTAGTAAATGCCAATGTATTGCTGGAGAAGTTCCTACATATTTTGACTATGTCCCACAATATTTG…
PF08_0106	PF08_0106		DBLalpha tags	DBLalpha tags	PfEMP1 29 tag	GCACGAAGTTTTGCAGATATAGGAGATATTGTCAGAGGAAGAGATTTGTATGGAGGTAGTAAAAAAGAAAAAGAAAAAAGAAAACAATTAGATGATAAGTTGAAAAAAATTTTCGAAAACATTAAGAAAGAGAATAATGAAAAACTTAAATCCCTTACAGATGACCAAATTAGGGAATATTGGTGGACTGCAAATCGAGAAACAGTATGGAAAGCTATTACTTGTGACGAAGAGAACAAGCTAGGGGGTTATTTATATTTTCGAGGAACATGTGGTGATAATGAAAAAAGTGTAACTCAGGCTAGAGACAAATGCCGCTGTAAGAAGAAAGACAACACCCCCGACGACCAGGTCCCCACATATTTCGATTATGTGCCACAGTATCTTCGCTGGTTCGAG…
PF11_0008	PF11_0008		Group A	DBLalpha tag Group A	PfEMP1 4 tag	GCAAGAAGTTTTGCAGATATAGGAGATATTTTAAGAGGAAAAGACATGTATGTCGGGTATGATGAAAAAGAAAAAAATCGAAGAAAACAATTAGAAAATAAGTTGAAAGATATTTTCGATAATATATATAAGGATTTGACGAAGAAGAAGGGGAGGAATGGGAAGAAGTCGGCGCTACAAGAACGCTACAATGATCCTAAAGGAGATTTTTTTCAATTACGAGAAGATTGGTGGGCGCTTAATAGAGAAGACGTATGGAAAGCATTAACATGTTCTGCGGATGACAGTGAAGATTATTTCATACAATCAGAAGGTGTTACAAAATCATTTACAAATCCTAAATGTGGCCATGGTGACAATGAGGTTCTTACAAATCTTGATTATGTCCCTCAATTTTTA…
PFA0015c	PFA0015c		Group A / var3	DBLalpha tag Group A	PfEMP1 7 tag	GCACGAAGTTTTGCAGATATAGGAGATATTATTAGAGGAAAGGATATGTTTAAACGTAATAAACATGATAATATAGAAAAGGGTCTAAGAGAAGTTTTTAAGAAAATATACGAGGGTTTAAAGAATAACGGGGCGAGAGAGCATTACAAAGAAGTCAAAAATGGAAATTACATAAAATTAAGGGAAGATTGGTGGACAGCGAACAGAGATCAAGTATGGAAAGCTATAACGTGTGAAGCGCCAGAAAATGCATATATTATAAAAAGAAGAATTGATGGTGGTGATATTGAGAATTTGATTTTGACACATCCAAAGTGTGGACATGATACTGATCCCCCTGTTGTTGATTATATCCCTCAACGCTTAAGATGGATGAGCGAATGG
PF13_0003	PF13_0003		Group A	DBLalpha tag Group A	PfEMP1 6 tag	GCACGCAGTTTTGCAGATATAGGAGATATTGTAAGAGGAAGAGATATGTTTAAATCTAATGAAAAGGTAGAAATCGGTCTAAAAAAGGTTTTCGAGAAAATAAATAATGGATTGAAGAAAATAGGAATTAATGATTATAATGATATATCTGGAAATTATTATAAATTAAGGGAAGCTTGGTGGACGGCTAACCGCGATCAAGTATGGAAAGCCATAACATGTAGAGCCCCAAACGGGGCTAATTATTTTAGAAAAGGTTTAGATGGAAAAATAATTTTTTCAGATAATGGACCATGTGGTCGTAAGGAACTAATCGTTCCTACCTATTTAGATTATGTCCCTCAATTTTTAAGATGGTTAAATGAATGG
MAL6P1.4	MAL6P1.4		Group B/A	DBLalpha tag Group B/A	MAL6P1.4 tag	GCACGAAGTTTCGCAGATATAGGTGATATCGTTAGAGGAAAAGATCTATTTCTTGGCACCAATGAAGAGAAAAAACCATTAGAAGAAAATTTGAAAGAAATTTTCAAGAAAATATATGAAAATTTGGGTATACAAGAAAAAAATCACTACAATGATACTCCAGATTATTATAAATTACGAGAAGATTGGTGGATTGCTAATCGTGACCAAGTATGGAAAGCTATTACATGCAACGCTGGGGGTTATTCATATTTTCGAAAAACATGTGGTGGTGATAATGAAAAAAATTCAACTCTTGCTAGTAACAAATGCCGCTGTAAGGACGAAAAGGGCGAACATGACACCGACCAGGTCCCCACATATTTTGACTATGTGCCACAGTATCTTCGCTGGTTCGAG…
MAL6P1.252	MAL6P1.252		Group C	DBLalpha tag Group C	PfEMP1 61 tag	GCACGAAGTTTTGCTGATATAGGTGACATTATCAGAGGAAAAGATCTGTTTCTTGGTTATACCAAAAAAGATGAAAAAGAAAAAGAAAAAGTACAGAAAAATTTAAAAAGAATATTCAATGAAATATATAAAAAAATGCAAGATCCTGCAAAATCTCATTATAGTGGTGATTCTTCAGATTTTTATAAACTAAGAGAAGATTGGTGGGCACTTAATAGAAAAGAGGTATGGAAAGCTATCACATGTAAAGCAAAAAATGATGCTGAATATTTTAGAAAAAAAGATTCTGATGGAAAACATTGCTCTGTTCAAAATTGCAAATGCGTTGATGGAGATCCTCCTACAAATCTAGACTACGTTCCTCAACATTTACGTTGGTTTGATGAATGGAGC
PF11_0521	PF11_0521		Group A	PfEMP1 - Intracellular	PfEMP1 5 tag	GCACGAAGTTTTGCAGATATAGGAGATATTATCAGAGGAAAAGATCTTTATCTTGGAAATGGTGATTATAAAGAAAAAGTATCAAATAATTTAAGAGCAATTTTTAACAAAATATATGAGAATTTAAATGATCCTAAATTAAAGAAGCACTACCAAAAAGACGCTCCAAATTATTATAAATTAAGGGACGATTGGTGGAATGCGAATAGAGAAGATGTATGGAAAGCCTTAACATGCAATGCACCATATGAAGCTCAATATTTCATAAAACCAAGCGATAAAGAACACTCATTTTCAAGTGAATATTGTGGTCATTATAAAAACGGTGATCCACTTACCAATTTAGATTACGTCCCTCAATTTTTAAGATGGTTTGAGGAATGG
MAL6P1.252-e2	MAL6P1.252		Group C	PfEMP1 - Intracellular	PfEMP1 61 Ex2	AAAAAAACCAAATCTACTATTGATCTTTTGCGTGTCATTAATATCCCCAAAGGAGATTATGGAATACCTACAATGAAATCAAAAAATCGATACGTCCCTTACAAAAGTGGTCAATATAATGGCAAAAAATATATTTATATGGAGGGGGATGAATCGGATGACTACACATATATTGGAGATATATCATCATCTGATATTACTTCGTCAGAAAGCGAGTATGAAGATATTGATATAAATAATATATATCCATATAAATCACCCAAATACAAAACTTTGATTGACGTGGTACTAGAACCATCAAAAAGAGATACGTTTAATACACAAAGTGATATACCAAGTGACACATCTACGAATAAATTTACAGATAATGAATGGAATCAACTGAAACAGGATTTTATT…	#N/A
MAL7P155_ATS	MAL7P155		non-A ATS	PfEMP1 - Intracellular	PfEMP1 21 Ex2	ACTACTATCCCGTTTGGTATTGCATTGGCCTTGACTTCGATTGCGCTTTTATTTTTGAAGAAAAAAACCAAATCATCTGTTGGAAATTTATTCCAAATACTGCAAATACCCAAAAGTGATTATGATATACCGACAAAACTTTCACCCAATAGATATATACCTTATACTAGTGGTAAATACAGAGGCAAACGGTACATTTACCTTGAAGGAGATAGTGGAACAGATAGTGGTTACACCGATCATTATAGTGATATAACCTCTTCCGAAAGTGAGTATGAAGAGATGGATATTAATGATATATATGTACCTGATAGTCCTAAATATAAAACATTGATTGAAGTCGTACTTGAACCTAGTGGTAACAACACAACAGCTAGTGGTAAAAACACACCTAGTGAT…	ATSB13
MAL8P1220_ATS	MAL8P1220		non-A ATS	PfEMP1 - Intracellular	PfEMP1 22 Ex2	ACTACCATTCCTTTTGGAGTGGCGTTGGCATTAGGATCCATTGCTTTTTTATTTTTGAAGAAAAAAACCAAATCTACTATTGATCTTTTGCGTGTCATTAATATCCCCAAAAGTGATTATAATATACCGACAAAACTTTCACCCAATAGATATATACCTTATACTAGTGGTAAATACAGAGGAAAACGGTACATTTACCTTGAAGGAGATAGTGGAACTGATAGTGGTTACACCGATCATTATAGTGATATAACTTCATCTTCCGAAAGTGAATATGAAGAAATGGATATCAATGATATATATGTTCCTGGTAGTCCTAAATATAAAACATTGATCGAAGTAGTACTTGAACCTAGTGGTAACAACACAACAGCTAGTGGTAACAACACACCAACTAGT…	ATSB1
PF07_0048_ATS	PF07_0048		non-A ATS	PfEMP1 - Intracellular	PfEMP1 23 Ex2	TCCACCCTCGCCTGGAGCGTTGGCATCGGTTTTGCTGCGTTCACTTATTTTTTTCTAAAGAAAAAAACCAAAGCATCTGTTGGAAATTTATTCCAAATACTGCAAATACCCAAAAGTGATTATGATATACCTACATTGAAATCCAAAAATAGGTACATACCATATAGAAGTGGTACATATAAAGGCAAAACATATATATATATGGAAGGAGAAACTAGTGGAGATGACGATAAATATGCATTTATGTCTGATACTACTGATATAACCTCTTCCGAAAGTGAATATGAAGAATTAGATATTAATGATATATATGTTCCTGGTAGTCCTAAATATAAAACGTTGATTGAAGTGGTACTAGAACCTAGTGGTAACAACACAACAGCTAGTGGTAAAAACACA…	ATSB7
PF07_0048e2s1	PF07_0048		Group C	PfEMP1 - Intracellular	PfEMP1 23 Ex2	AAAAAAACCAAAGCATCTGTTGGAAATTTATTCCAAATACTGCAAATACCCAAAAGTGATTATGATATACCTACATTGAAATCCAAAAATAGGTACATACCATATAGAAGTGGTACATATAAAGGCAAAACATATATATATATGGAAGGAGAAACTAGTGGAGATGACGATAAATATGCATTTATGTCTGATACTACTGATATAACCTCTTCCGAAAGTGAATATGAAGAATTAGATATTAATGATATATATGTTCCTGGTAGTCCTAAATATAAAACGTTGATTGAAGTGGTACTAGAACCTAGTGGTAACAACACAACAGCTAGTGGTAAAAACACACCTAGTGATACACAAAATGATATACAAAATGATGGTATACCTAGTAGTAAAATTACAGAT…	#N/A
PF08_0107_ATS	PF08_0107		non-A ATS	PfEMP1 - Intracellular	PfEMP1 30 Ex2	TCTACCATCATGTGGAGTATTGGCATCGGTTTTGCTGCGTTCACTTATTTTTTTCTAAAGAAAAAAACCAAATCATCTGTTGGAAATTTATTTCAAATACTGCAAATACCCAAAAGTAATTATGATATACCGACAAAACGTTCACCCAATAGATATATACCTTATACTAGTGGTAAATACAGAGGCAAACGGTACATTTACCTTGAAGGAGATAGTGGAACAGATAGTGGTTACACCGATCATTATAGTGATATTACTTCATCTTCCGAAAGTGAATATGAAGAGATGGATATCAATGATATATATGCACCACGTGCTCCTAAATATAAAACGTTGATAGAAGTGGTACTTGAACCTAGTGGTAACAACACAACAGCTAGTGGTAAAAACACACCTAGT…	ATSB2
PF08_0107e2s1	PF08_0107		Group C	PfEMP1 - Intracellular	PfEMP1 30 Ex2	AAAAAAACCAAATCATCTGTTGGAAATTTATTTCAAATACTGCAAATACCCAAAAGTAATTATGATATACCGACAAAACGTTCACCCAATAGATATATACCTTATACTAGTGGTAAATACAGAGGCAAACGGTACATTTACCTTGAAGGAGATAGTGGAACAGATAGTGGTTACACCGATCATTATAGTGATATTACTTCATCTTCCGAAAGTGAATATGAAGAGATGGATATCAATGATATATATGCACCACGTGCTCCTAAATATAAAACGTTGATAGAAGTGGTACTTGAACCTAGTGGTAACAACACAACAGCTAGTGGTAAAAACACACCTAGTGATACACAAAATGATATACCAACTAGTGATACACCACCACCCATTACTGATGATGAGTGG…	#N/A
PF08_0140e2s1	PF08_0140		Group B/A	PfEMP1 - Intracellular	PfEMP1 2 Ex2	AAAAAAACCAAATCTACTATTGATCTTTTGCGTGTCATTAATATCCCCAAAAGTGATTATAATATACCGACAAAACTTTCACCCAATAGATATATACCTTATACTAGTGGTAAATACAGAGGCAAACGGTACATTTATATAGAAGGAGATAGTGGAACTGATAGTGGTTACACCGATCATTATAGTGATATTACTTCTTCCTCCGAAAGTGAGTATGAAGAATTGGATATTAATGATATATATGTACCAGGTACTCCTAAATATAAAACATTGATAGAAGTGGTACTAGAACCTAGTGGTAACAACACAACAGCTAGTGGTAAAAACACACCTAGTGATACACAAAATGATATACAAAATGATGGTATACCTAGTAGTAAAATTACAGATAATGAGTGG…	#N/A
PF08_0141_ATS	PF08_0141		Group A	PfEMP1 - Intracellular	PfEMP1 3 Ex2	AAGACCATTCCTTTTGGTATTGCGTTGGCGTTAGGTTCGATAGCGTTCCTTTTCATAAAGAAAAAACCGAAATCACCTGTTGACCTCATACGTGTACTTGACATCCACAAAGGAGATTATGGAATGCCTACACTGAAATCAAAAAATCGATATATACCCTATGCTAGTGATACATATAAAGGCAAAACATACATTTATATGGAAGGAGATAGTGATAGTGGACACTACTACGAAGATACAACTGATATTACTTCATCCGAAAGTGAATATGAAGAAATGGATATTAATGATATATATGTACCTGATAGTCCTAAATATAAAACATTGATCGAAGTAGTATTGGAACCATCAAAAAGAGATACACCTAGTAGTGATGCACCTATGAATAAATTTACTGAT…	ATSA3
PF08_0141e2s1	PF08_0141		Group A	PfEMP1 - Intracellular	PfEMP1 3 Ex2	AAAAAACCGAAATCACCTGTTGACCTCATACGTGTACTTGACATCCACAAAGGAGATTATGGAATGCCTACACTGAAATCAAAAAATCGATATATACCCTATGCTAGTGATACATATAAAGGCAAAACATACATTTATATGGAAGGAGATAGTGATAGTGGACACTACTACGAAGATACAACTGATATTACTTCATCCGAAAGTGAATATGAAGAAATGGATATTAATGATATATATGTACCTGATAGTCCTAAATATAAAACATTGATCGAAGTAGTATTGGAACCATCAAAAAGAGATACACCTAGTAGTGATGCACCTATGAATAAATTTACTGATGACGAATGGAATCAACTGAAACAGGATTTTATTTCCGGAATTTTAGAAAATGAACAAAAG…	#N/A
PF10_0001_ATS	PF10_0001		non-A ATS	PfEMP1 - Intracellular	PfEMP1 32 Ex2	ACAACCATTCCTTTAGGTATTGCGCTGGCATTAGGATCTATTGCTTTTTTATTTTTGAAGAAAAAAACCAAAGCATCTGTTGGAAATTTATTCCAAATACTGCAAATACCCAAAAGTGATTATGATATACCGACAAAACTTTCACCCAATAGATATATACCTTATACTAGTGGTAAATACAGAGGCAAACGGTACATTTACCTTGAAGGAGATAGTGGAACTGATAGTGGTTACACCGATCATTATAGTGATATTACTTCATCTTCCGAAAGTGAGTATGAAGAATTTGATATTAATGATATATATGTACCAGGTAGTCCTAAATATAAAACATTGATAGAAGTGGTACTAGAACCTAGTGGTAACAACACAACAGCTAGTGGTAACAACACAACAGCT…	ATSB1
PF10_0406_ATS	PF10_0406		non-A ATS	PfEMP1 - Intracellular	PfEMP1 33 Ex2	ACTACTATCCCGTTTGGTATTGCATTGGCCTTGACTTCTATTGTTTTTCTTTATTTGAAGAAAAAAACCAAATCTACTATTGATCTTTTGCGTGTCATTAATATCCCCAAAAGTGATTATGATATACCGACAAAACGTTCACCCAATAGATATATACCTTATACTAGTGGTAAATACAGAGGCAAACGGTACATTTACCTTGAAGGAGATAGTGGAACAGATAGTGGTTACACCGATCATTATAGTGATATTACTTCATCTTCCGAAAGTGAGTATGAAGAACTGGATATTAATGATATATATGTTCCTGGTAGTCCTAAATATAAAACATTAATTGAAGTCGTACTTGAACCTAGTGGTAACAACACAACAGCTAGTGACACACCTAGTGATACACAA…	ATSB1
PF11_0008e2s1	PF11_0008		Group A	PfEMP1 - Intracellular	PfEMP1 4 Ex2	AAAAAATCCAAATCTTCTGTTGACTTGTTGCGTGTACTGAATATCCCGAAAGGAGATTATGAAATGCCTACGTTGAAATCCAAAAATAGGTACATACCATATAGAAGTGGTTCATATAAAGGCAAAACATATATATATATGGAAGGAGATAGTGATAGTGGACACTACTACGAAGATACAACTGATATTACTTCATCCGAAAGTGAATATGAAGAATTGGATATTAATGAGATATATCCGTATCAGTCACCAAAATACAAAACATTGATTGAAGTGGTACTAGAACCATCCAAAAGTAATGGTAACACACCAAGTAAGGGTGATGGTAACACACTAGGTGATGATATGGTACCTACCACGAATACATTTACAGATGAGGAATGGAGTGAATTGAAACAT…	#N/A
PF11_0521_ATS	PF11_0521		Group A	PfEMP1 - Intracellular	PfEMP1 5 Ex2	TCTACCATCCTCTGGATGGTAGGTATCGGTTTTGCGGCGTTCACTTATTTTTTTCTAAAGAAAAAACCGAAATCACCTGTTGACCTCTTACGTGTACTTGACATCCATAAAGGTGATTATGGAACACCTACCTCGAAATCATCCAATAGATATATCCCCTATGTTAGTGATCGATATAAAGGCAAAACATATATTTATATGGAAGGAGATACTAGTGGAGATGACGATAAATATATGTTTCTTTCTGATACTACTGATGTAACTTCATCAGAAAGTGAGTATGAAGAATTGGATATTAATGATATATATGTACCAGGTAGTCCTAAATATAAAACATTGATCGAAGTGGTACTAGAACCATCAAAAAGAGATATACCAAGTGATGATATACCTAGTAGT…	ATSA2
PF13_0003_ATS	PF13_0003		Group A	PfEMP1 - Intracellular	PfEMP1 6 Ex2	TCTACCATCATGTGGAGTGTAGGTATCGGTTTTGCGGCCATCAGTTACTTTTTACTAAAGAAAAAACCGAAATCACCTGTTGACCTCATACGTGTAATTGATATCCATAAAGGCGATTATGGAATACCTACATTGGAATCCAAAAATAGATATATCCCCTATGTGAGTGATACATACAAAGGCAAAACATATATATATATGGAAGGAGATACTAGTGGAGATGAAAAATATGGATTTATGTCTGATACTACTGATATAACTTCCTCCGAAAGTGAGTATGAAGAATTGGATATTAATGATATATATGTACCAGGTAGTCCTAAATATAAAACATTGATAGAAGTAGTATTGGAACCATCAAAAAGTAATGGTAACACACTAGGTGATGATATGGTACCT…	ATSA2
PFC0005w_ATS	PFC0005w		non-A ATS	PfEMP1 - Intracellular	PfEMP1 41 Ex2	ACTACTATCCCGTTTGGTATTGCATTGGCCTTGACTTCGATTGCGCTTTTATTTTTGAAGAAAAAAACCAAATCTACTATTGATCTTTTGCGTGTCATTAATATCCCCAAAAGTGATTATGGTATGCCGACAAAACTTTCACCCAATAGATATATACCTTATACTAGTGGTAAATACAGAGGCAAACGGTACATTTACCTTGAAGGAGATAGTGGAACAGATAGTGGTTACACCGATCATTATAGTGATATTACTTCATCTTCCGAAAGTGAGTATGAAGAGATGGATATAAATGATATATATGTTCCTGGTAGTCCTAAATATAAAACGTTGATAGAAGTGGTACTAGAACCTAGTGGTAACAACACAACAGCTAGTGGTAAAAACACACCTAGTGAT…	ATSB1
PFD0995ce2s1	PFD0995c		Group C	PfEMP1 - Intracellular	PfEMP1 48 Ex2	AAAAAATCCAAATCTACTATTGATCTCTTGCGTGTTATTGATATACCCAAAGGAGAGTATGGAATACCTACATCGAAATCAAAAAATAGGTACATACCGTATGCCAGTGATCGATATAAAGGAAAAACATACATTTATATGGAGGGGGATGAATCGGATGACTACACATATATTGGAGATATATCGTCATCTGATATTACTTCTTCTGAAAGCGAGTATGAAGATATTGATATAAATAATATATATCCATATAAATCACCCAAATACAAAACTTTGATTGACGTGGTACTAGAACCATCAAAAAGAGATACATTTAATACACAAAGTGATATACCAAGTGACACATCTACCAATAAATTTACAGATAATGAATGGAATCAATTGAAACAGGATTTTATC…	#N/A
PFD1000c_ATS	PFD1000c		non-A ATS	PfEMP1 - Intracellular	PfEMP1 62 Ex2	TCTACCATCATGTGGAGTATTGGTATTGGTTTTGCTACATTCACTTATTTTTATCTAAAGAAAAAAACCAAATCATCTGTTCGAAATTTATTCCAAATACTGCAAATACCTAAAGGTGATTATGATATACCGACAAAACTTTCACCCAATAGATATATACCTTATACTAGTGGTAAATACAGAGGCAAACGGTACATTTACCTTGAAGGAGATAGTGGAACAGATAGTGGTTACACCGATCATTATAGTGATATAACTTCCTCAGAAAGTGAGTATGAAGAGATGGATATTAATGATATATATGTACCAGGTAGTCCTAAATATAAAACATTGATCGAAGTGGTACTTGAACCATCAAAAAGTAATGGTAACACACTAGGTGATGATATGGTACCTACC…	ATSB19
PFD1235w_ATS	PFD1235w		Group A	PfEMP1 - Intracellular	PfEMP1 9 Ex2	TCTACCATCCTCTGGATGGTAGGTATCGGTTTTGCGGCGTTCACTTATTTTTTTCTAAAGAAAAAACCGAAATCACCTGTTGACCTCTTACGTGTACTTGACATCCATAAAGGCGATTATGGAACACCTACCCCGAAATCAAAAAATAGATATATCCCCTATGTGAGTGATACATATAAAGGGAAAACATACTTATATGTTGAAGGAGATACAGACGAAGAGAAATATATGTTTCTGTCTGATACTACTGATATAACCTCTTCCGAAAGTGAGTATGAAGAATTGGATATTAATGATATATATGTACCAGGTAGTCCTAAATATAAAACATTGATAGAAGTAGTATTGGAACCATCAAAAAGTGATGGTAACACACCAGGTAAGGGTGATGGTAACACA…	ATSA2
PFL1955w_ATS	PFL1955w		non-A ATS	PfEMP1 - Intracellular	PfEMP1 58 Ex2	TCTACCATCATGTGGAGTGTGGGTATTGGTTTTGCTGCGTTCACTTATTTTTATCTAAAGAAAAAAACCAAATCATCTGTTGGAAATTTATTCCAAATACTGCAAATACCCAAAAGTGATTATGGAACACCTACCCCGAAATCAAAAAATAGATATATCCCCTATGTTAGTGATCGATATAAAGGTAAAACATATATTTATATGGAAGGAGATAGTGATAGTGGACACTACTACGAAGATACAACTGATGTAACTTCCTCAGAAAGTGAGTATGAAGAATTGGATATTAATGATATATATGTACCACGTGCTCCTAAATATAAAACATTGATTGAAGTAGTACTAGAACCTAGTGGTAACAACACAACAGCTAGTGGTAAAAACACACCTAGTGATACA…	ATSB7
PFL1960w_ATS	PFL1960w		non-A ATS	PfEMP1 - Intracellular	PfEMP1 59 Ex2	TCCACCCTCGCCTGGAGCGTTGGCATCGGTTTTGCTGCATTCACTTATTTTTATCTAAAGAAAAAAACCAAATCATCTGTTGGAAATTTATTCCAAATACTGCAAATACCCAAAGGTGATTATGATATACCTACATTGAAATCAACCAATCGTTATATTCCTTATGCAAGTGATAGACATAAAGGTAAAACATATATTTATATGGAAGGAGATACTAGTGGAGATGAAGATAAATATGCATTTATGTCTGATACTACTGATGTAACTTCCTCAGAAAGTGAGTATGAAGAATTGGATATAAATGATATATATGTACCAGGTAGTCCTAAATATAAAACATTGATAGAAGTAGTACTGGAACCATCAAAAAGAGATACACAAAATGATATGCCTAGTGAT…	ATSB23
PFL2665c_ATS	PFL2665c		non-A ATS	PfEMP1 - Intracellular	PfEMP1 60 Ex2	TCTACCATCATGTGGAGTATTGGAATTGGTTTTGCTGCTTTCACTTATTTTTATCTAAAGAAAAAAACTAAACACCCTGTCGACCTTTTCAGTGTTATTAATATCCCCAAAAGTGATTATGATATACCGACAAAACTTTCACCCAATAGATATATACCTTATACTAGTGGTAAATACAGAGGCAAACGGTACATTTACCTTGAAGGAGATAGTGGAACAGATAGTGGTTACACTGATCATTATAGTGATATTACTTCATCTTCCGAAAGTGAATATGAAGAATTGGATATTAATGATATATATGTACCAGGTAGTCCTAAATATAAAACATTGATTGAAGTGGTACTAGAACCTAGTGGTAACAACACAACAGCTAGTGGTAACAACACAACAGCTAGT…	ATSB2
