# Supplementary material for: Children with cerebral malaria or severe malarial anaemia lack immunity to distinct variant surface antigen subsets
Source: Sci Rep. 2018 Apr 19;8:6281. doi: 10.1038/s41598-018-24462-4 (PMC5908851; doi:10.1038/s41598-018-24462-4)
Supplement: Supplementary file 3 — Database S1 [file 41598_2018_24462_MOESM3_ESM.xlsx]

## Sheet: Complete dataset
Case identifier	12	68	73	103	112	114	15	162	167	172	257	27	28	33	34	37	41	54	63	66	7	74	77	84	95	107	118	145	153	161	163	173	186	191	192	195	196	203	206	209	226	235	236	237	238	239	241	243	244
Syndrome	CM + SMA	CM + SMA	CM + SMA	CM + SMA	CM + SMA	CM + SMA	CM + SMA	CM + SMA	CM + SMA	CM + SMA	CM + SMA	CM	CM	CM	CM	CM	CM	CM	CM	CM	CM	CM	CM	CM	CM	CM	CM	CM	CM	CM	CM	CM	CM	CM	CM	CM	CM	CM	CM	CM	CM	CM	CM	CM	CM	CM	CM	CM	CM
Treatment	acute	acute	acute	acute	acute	acute	acute	acute	acute	acute	acute	acute	acute	acute	acute	acute	acute	acute	acute	acute	acute	acute	acute	acute	acute	acute	acute	acute	acute	acute	acute	acute	acute	acute	acute	acute	acute	acute	acute	acute	acute	acute	acute	acute	acute	acute	acute	acute	acute
Group	Healthy control	Healthy control	Healthy control	Healthy control	Healthy control	Healthy control	Healthy control	Healthy control	Healthy control	Healthy control	Healthy control	Healthy control	Healthy control	Healthy control	Healthy control	Healthy control	Healthy control	Healthy control	Healthy control	Healthy control	Healthy control	Healthy control	Healthy control	Healthy control	Healthy control	Healthy control	Healthy control	Healthy control	Healthy control	Healthy control	Healthy control	Healthy control	Healthy control	Healthy control	Healthy control	Healthy control	Healthy control	Healthy control	Healthy control	Healthy control	Healthy control	Healthy control	Healthy control	Healthy control	Healthy control	Healthy control	Healthy control	Healthy control	Healthy control
Standardized antigen name
AMA1 FMP2.1 D	25533	4904	1562	51222	13235	42193	49120	51854	41976	38863	2149	48477	10766	7913	38806	17462	0	16050	42452	39914	30588	3725	24128	20838	48179	8406	30902	19037	4971	153	29851	25368	16090	44998	5962	40595	11515	12363	45243	55237	64758	57008	2963	44864	37179	64915	48715	913	14347
AMA1 FMP2.1 C	36177	1131	1634	21989	3921	45570	47935	39295	41218	16151	80	52405	6641	7947	18345	16871	12	919	46781	12141	19591	2823	44255	15282	51441	927	32379	3046	822	331	21260	3182	4636	16314	4671	25069	6922	2198	40679	46392	45347	52435	1029	42223	5509	47924	49301	767	12530
AMA1 FMP2.1 B	6793	799	377	16438	2369	30088	36411	26934	24608	3679	413	27414	497	3000	13652	6388	4010	466	17688	5989	2019	239	17608	3472	34986	705	15074	0	559	0	6671	1908	3412	10714	1299	13600	1446	1020	33964	43385	35629	30726	0	38230	1442	41302	39295	159	2266
AMA1 FMP2.1 A	4262	161	251	1186	747	21801	24184	3907	13979	7120	23	17693	0	1078	5481	1886	0	203	36951	1796	407	93	20700	267	15378	115	12604	0	71	0	3397	496	935	1149	794	11444	238	354	28144	31021	5955	3805	0	21793	612	16353	31691	115	1085
AMA1_167.1	41895.2	0	4047.6	32785.7	25620.9	35894.7	37386.4	36579.7	29503.3	27198.2	677.867	34652.3	19086.5	17076.2	18035.5	24409.8	23596.5	13214.7	41371.7	11405.5	14899.7	855	42475.8	26544.7	37711.3	47252.7	6999.73	21330.4	4246.6	14460.9	24537.5	17017.3	10634.1	24987	4288.13	30285.5	28376.8	43693.3	33683.5	37584.7	42131.3	56029.2	19863	43295.9	12515.6	33173.4	40285.3	0	13957.8
AMA1_236.1	32770.2	0	0	20530.7	17534.9	16608.7	9810.4	22589.7	12378.3	11213.2	2002.87	9810.27	10457.5	10691.2	6209.47	13054.8	12927.5	4691.67	57713.7	6057.47	2752.67	66	10097.8	10737.7	22927.3	46859.7	4823.73	4178.4	2680.6	8194.87	6207.47	8820.33	6086.07	12602	4702.13	15734.5	59.8	24932.3	18028.5	23421.7	28223.3	29375.2	9935	32940.9	5268.6	20158.4	28941.3	0	8527.8
AMA1_146.1	22400.2	0	1886.6	24179.7	11207.9	23921.7	33077.4	26192.7	21607.3	14117.2	1698.87	22974.3	10589.5	8572.2	9036.47	15521.8	8823.47	2434.67	41742.7	7528.47	8272.67	0	14523.8	18491.7	26758.3	29445.7	7000.73	13777.4	2735.6	10147.9	21998.5	14417.3	12084.1	15949	1617.13	18285.5	18350.8	28676.3	25208.5	31039.7	36786.3	35828.2	12507	44038.9	10237.6	28351.4	20978.3	0	13800.8
AMA1_132.2	30528.2	0	0	18806.7	16692.9	14557.7	8596.4	20392.7	13452.3	9134.2	1315.87	16491.3	11386.5	10856.2	6031.47	10635.8	10192.5	4514.67	46549.7	5914.47	0	0	6980.8	10193.7	18080.3	41888.7	3997.73	4907.4	2985.6	5476.87	6244.47	9250.33	5418.07	13087	6034.13	12112.5	0	21160.3	17965.5	18305.7	28816.3	32654.2	9202	25517.9	7286.6	19731.4	28129.3	0	6279.8
AMA1_97.2	25220.2	0	1384.6	16781.7	19008.9	18836.7	27140.4	22470.7	17260.3	13180.2	2423.87	18447.3	5499.53	6604.2	5766.47	7967.8	10218.5	441.667	41395.7	2833.47	2762.67	0	12178.8	10990.7	22677.3	45386.7	1672.73	12383.4	1927.6	4027.87	15263.5	6504.33	1885.07	12936	0	19280.5	8238.8	7723.33	18813.5	24633.7	26546.3	40361.2	6549	31428.9	1589.6	11216.4	21884.3	0	4736.8
AMA1_83.1	28472.2	0	3991.6	19486.7	16177.9	23556.7	29270.4	29921.7	21911.3	16310.2	4399.87	25989.3	10879.5	9381.2	9411.47	12842.8	9434.47	3458.67	41462.7	5567.47	10461.7	0	16586.8	17014.7	25035.3	33160.7	7309.73	13237.4	2618.6	7841.87	19012.5	13603.3	8032.07	17793	2532.13	21656.5	15941.8	19560.3	24019.5	27412.7	33854.3	42433.2	13028	32238.9	8472.6	20012.4	23941.3	0	10104.8
AMA1_78.1	30973.2	246.533	1783.6	20083.7	17305.9	29236.7	0	25352.7	0	14118.2	1810.87	19337.3	11631.5	9223.2	8145.47	13525.8	13165.5	4534.67	48716.7	6934.47	1617.67	1134	12031.8	10610.7	22041.3	36693.7	3369.73	6667.4	2886.6	327.867	0	9717.33	6854.07	15074	1772.13	20137.5	5524.8	27001.3	24102.5	28626.7	28380.3	0	11753	34561.9	7397.6	19031.4	29706.3	0	11488.8
AMA1_166.1	29552.2	256.533	0	18088.7	17117.9	15136.7	10211.4	23519.7	15015.3	8685.2	4267.87	15370.3	7823.53	9031.2	6177.47	10267.8	12889.5	4274.67	41793.7	6654.47	197.667	616	9454.8	11791.7	21057.3	40618.7	6589.73	4982.4	3245.6	7075.87	8723.47	9324.33	7745.07	14623	827.133	17455.5	1005.8	25920.3	23722.5	25368.7	29732.3	21223.2	11406	34185.9	9208.6	25250.4	26871.3	0	5118.8
AMA1_221.2	33139.2	1071.53	708.6	20099.7	17862.9	16551.7	26020.4	21204.7	19023.3	4932.2	0	20768.3	9995.53	9350.2	7487.47	13153.8	5572.47	6000.67	39726.7	6386.47	4906.67	904	22530.8	19076.7	22336.3	30295.7	5105.73	12746.4	1781.6	10326.9	13567.5	1948.33	8736.07	11009	2768.13	16820.5	20185.8	29608.3	19140.5	21443.7	35850.3	42289.2	12846	32847.9	7811.6	24726.4	25942.3	0	10936.8
AMA1_219.1	25633.2	0	0	17585.7	15397.9	15654.7	10188.4	22424.7	12076.3	11102.2	3455.87	16467.3	7957.53	7872.2	6527.47	10941.8	10802.5	3191.67	50241.7	4840.47	0	0	9515.8	10302.7	19831.3	38072.7	8952.73	5021.4	3029.6	4014.87	5044.47	7460.33	5387.07	13566	458.133	15612.5	0	21829.3	18680.5	21395.7	25531.3	22283.2	9935	30181.9	7209.6	17354.4	23493.3	0	9032.8
AMA1_99.1	22315.2	0	115.6	17045.7	14371.9	3337.73	22707.4	25574.7	13720.3	1652.2	3000.87	19055.3	6167.53	6215.2	4407.47	9552.8	6944.47	0	45049.7	6422.47	2176.67	0	13338.8	12994.7	27346.3	31993.7	4074.73	11762.4	1943.6	8454.87	12329.5	11068.3	5633.07	10051	869.133	14499.5	14015.8	10910.3	15848.5	27392.7	24241.3	45128.2	10083	33753.9	4310.6	17655.4	20891.3	0	7095.8
AMA1_84.1	21494.2	0	0	17558.7	17310.9	13498.7	7356.4	22483.7	7010.27	13450.2	3904.87	12304.3	9279.53	7029.2	7068.47	8515.8	10728.5	5141.67	41419.7	4253.47	1222.67	35	9243.8	9719.67	17608.3	35748.7	2845.73	2787.4	2147.6	205.867	3777.47	8359.33	4733.07	13047	1755.13	15718.5	0	23810.3	19582.5	20482.7	29559.3	21162.2	8836	26946.9	9826.6	17798.4	22796.3	0	3503.8
AMA1_119.1	27452.2	0	0	18399.7	15897.9	12402.7	19496.4	20673.7	14140.3	7078.2	2430.87	17630.3	3872.53	8424.2	4415.47	8961.8	8921.47	3310.67	43381.7	5574.47	1541.67	0	8370.8	10567.7	22579.3	41292.7	4082.73	704.4	2108.6	3481.87	9420.47	9230.33	4094.07	11831	1486.13	15183.5	2615.8	23222.3	17685.5	21736.7	25928.3	36924.2	6858	29912.9	5911.6	15279.4	21488.3	0	4926.8
AMA1_25.1	29572.2	1069.53	2739.6	18470.7	15492.9	21749.7	20452.4	26705.7	19006.3	6987.2	4258.87	24180.3	7605.53	4970.2	5741.47	13015.8	11804.5	4862.67	45350.7	9928.47	7342.67	1918	10770.8	16212.7	27482.3	33029.7	6103.73	2772.4	3757.6	2738.87	14129.5	9603.33	5609.07	11999	3454.13	18221.5	7010.8	28194.3	22901.5	23843.7	30277.3	37118.2	8406	35310.9	8768.6	23001.4	24686.3	613.333	9733.8
AMA1_89.1	27975.2	69.5333	25.6	10874.7	17278.9	9130.73	22279.4	15602.7	17653.3	3066.2	1420.87	15754.3	9017.53	9451.2	3613.47	11136.8	12973.5	4194.67	42107.7	4769.47	2185.67	433	19874.8	14079.7	20004.3	39660.7	13891.7	9892.4	5890.6	7897.87	10689.5	7928.33	1149.07	7805	2005.13	10587.5	15013.8	22790.3	17254.5	18165.7	25330.3	44423.2	10766	26289.9	4947.6	19245.4	25560.3	67.3333	6350.8
AMA1_115.1	29569.2	0	406.6	17379.7	14089.9	15637.7	24997.4	18828.7	15241.3	3856.2	0	23271.3	7171.53	7971.2	5897.47	11825.8	11435.5	7753.67	40271.7	4784.47	1767.67	793	20570.8	15370.7	16903.3	29841.7	3869.73	11713.4	1362.6	8791.87	11193.5	10503.3	5100.07	8863	2227.13	17887.5	15917.8	24594.3	17610.5	20648.7	28579.3	43997.2	11742	26186.9	5555.6	18922.4	23655.3	0	7954.8
AMA1_188.1	26004.2	1016.53	1651.6	18162.7	14602.9	6524.73	21732.4	19328.7	13426.3	4753.2	0	18579.3	9444.53	8098.2	5801.47	11681.8	9752.47	5718.67	39455.7	5525.47	1656.67	420	23396.8	16905.7	22476.3	28392.7	5899.73	10418.4	1753.6	9786.87	11572.5	13763.3	7448.07	8587	2136.13	13658.5	18723.8	24840.3	16254.5	26712.7	31283.3	42843.2	11608	31931.9	7509.6	21478.4	27968.3	0	8841.8
AMA1_294.2	25430.2	0	2146.6	21854.7	8864.93	18522.7	26960.4	22682.7	17890.3	13227.2	2181.87	19502.3	8936.53	7361.2	7721.47	13280.8	7397.47	2905.67	41568.7	4973.47	6173.67	147	12751.8	15848.7	23802.3	29535.7	6100.73	12467.4	1723.6	6697.87	18116.5	10892.3	7216.07	14844	1872.13	15239.5	13857.8	19610.3	19778.5	23518.7	29085.3	40307.2	8842	33791.9	7211.6	20096.4	23512.3	0	9713.8
AMA1_278.2	17704.2	0	1996.6	18728.7	13327.9	14329.7	15862.4	21351.7	18006.3	13277.2	1253.87	23932.3	6127.53	3596.2	8167.47	9570.8	10086.5	4511.67	35884.7	3906.47	5660.67	0	12271.8	8777.67	24549.3	22161.7	14855.7	7775.4	1563.6	0	12698.5	10228.3	4763.07	10774	0	16316.5	3301.8	14793.3	18399.5	21178.7	29967.3	40256.2	3278	29100.9	4346.6	19563.4	16055.3	0	3795.8
AMA1_237.1	22381.2	0	0	15555.7	12855.9	14231.7	11675.4	22315.7	19015.3	5863.2	2097.87	23075.3	5825.53	5930.2	7688.47	8742.8	11389.5	5695.67	35010.7	5709.47	3418.67	0	18218.8	12986.7	27199.3	19170.7	4696.73	1140.4	1420.6	0	12110.5	9294.33	5990.07	6612	2187.13	17031.5	3113.8	16072.3	20500.5	22931.7	30318.3	39040.2	1849	30146.9	2747.6	18745.4	17084.3	0	4734.8
AMA1_249.2	14916.2	0	699.6	14633.7	6929.93	11336.7	10684.4	26632.7	18344.3	6431.2	4680.87	13520.3	2438.53	8526.2	7338.47	6045.8	15129.5	4902.67	28841.7	3864.47	0	0	8753.8	10100.7	24896.3	15520.7	9895.73	2502.4	1160.6	0	7564.47	5445.33	2289.07	9281	486.133	17046.5	762.8	14402.3	24660.5	27333.7	27776.3	28602.2	0	31003.9	5740.6	24340.4	18252.3	0	2028.8
AMA1_278.1	21919.2	0	1995.6	18204.7	13163.9	16439.7	14989.4	19469.7	14928.3	12735.2	1186.87	22651.3	6765.53	6396.2	7492.47	11642.8	9679.47	5238.67	35434.7	4348.47	4508.67	0	10878.8	14601.7	24404.3	21655.7	14553.7	967.4	1431.6	0	12047.5	9429.33	4658.07	9538	879.133	15840.5	1725.8	18277.3	17691.5	20820.7	28642.3	39184.2	3725	26993.9	5323.6	17683.4	21020.3	0	7013.8
AMA1_191.1	22827.2	0	0	18930.7	16404.9	14178.7	6766.4	15646.7	9602.27	4120.2	1873.87	11167.3	7589.53	5956.2	5773.47	8776.8	13585.5	4826.67	46289.7	5245.47	3341.67	0	6779.8	10100.7	15024.3	29449.7	13899.7	2768.4	3026.6	0	5306.47	12045.3	7119.07	8291	0	12732.5	0	26937.3	16072.5	17646.7	32750.3	15962.2	9130	31031.9	3826.6	25913.4	18462.3	0	5054.8
AMA1_263.1	22223.2	0	3823.6	21524.7	11760.9	16727.7	25447.4	24278.7	17755.3	10523.2	0	22525.3	7726.53	4960.2	11708.5	10421.8	11108.5	4176.67	32073.7	4932.47	11558.7	0	27065.8	14207.7	25462.3	21211.7	13175.7	11345.4	1489.6	3600.87	12250.5	10541.3	4110.07	9499	2211.13	17073.5	15255.8	17880.3	19564.5	22831.7	27918.3	38998.2	7810	29509.9	6075.6	15502.4	24839.3	0	5848.8
AMA1_147.1	28233.2	0	759.6	16901.7	15647.9	11067.7	12040.4	14217.7	13948.3	5992.2	696.867	18436.3	7511.53	7003.2	5243.47	9667.8	7709.47	5317.67	37338.7	4276.47	2500.67	608	7266.8	14012.7	21260.3	34087.7	4301.73	5764.4	1672.6	4918.87	10895.5	11011.3	4787.07	8287	1622.13	11267.5	4741.8	21552.3	14242.5	16137.7	28165.3	40601.2	2683	25265.9	6702.6	18924.4	20510.3	0	7158.8
AMA1_40.1	26471.2	0	171.6	18445.7	15346.9	20188.7	9826.4	22106.7	7413.27	12287.2	2710.87	10716.3	10639.5	8537.2	6643.47	12125.8	11930.5	5169.67	47113.7	5341.47	4711.67	0	8736.8	11492.7	18264.3	30086.7	5119.73	9294.4	2872.6	2262.87	6311.47	9724.33	6759.07	14017	2466.13	15098.5	0	23823.3	20069.5	21381.7	27432.3	34184.2	5969	28313.9	7375.6	21111.4	25173.3	0	9260.8
AMA1_220.1	21198.2	0	1719.6	16733.7	16329.9	14478.7	9748.4	21513.7	15646.3	14380.2	3092.87	20981.3	5281.53	6023.2	8959.47	10732.8	11582.5	8071.67	39319.7	5698.47	2473.67	336	10942.8	7738.67	20525.3	26007.7	3801.73	499.4	1880.6	1524.87	11901.5	13216.3	6796.07	11220	4431.13	15807.5	1945.8	20691.3	19864.5	23084.7	30820.3	39057.2	1585	33547.9	5692.6	19741.4	17527.3	0	5942.8
AMA1_1.1	24665.2	1368.53	554.6	17755.7	13478.9	16278.7	25649.4	15229.7	17275.3	13859.2	0	20277.3	7889.53	7996.2	6603.47	10987.8	13767.5	5306.67	36149.7	6051.47	3986.67	1065	24382.8	16083.7	22872.3	21819.7	15235.7	10342.4	251.6	9831.87	12071.5	3026.33	6281.07	9854	2389.13	15685.5	15868.8	19769.3	18972.5	21232.7	27895.3	37620.2	10110	26965.9	8110.6	21063.4	22748.3	0	7712.8
AMA1_223.1	24432.2	1024.53	294.6	15794.7	14661.9	6184.73	9383.4	16951.7	10760.3	1933.2	1677.87	18818.3	7321.53	8858.2	4506.47	10737.8	6883.47	4137.67	38888.7	5884.47	2320.67	1521	5767.8	13611.7	21391.3	32325.7	3978.73	439.4	1981.6	7000.87	10873.5	10548.3	5531.07	9694	1754.13	9537.47	4842.8	21994.3	12172.5	19419.7	29568.3	37134.2	5448	28100.9	6536.6	19345.4	21249.3	340.333	8615.8
AMA1_136.1	17556.2	0	0	12842.7	11967.9	12874.7	7280.4	17304.7	11717.3	8227.2	1264.87	11801.3	4880.53	7421.2	5450.47	9614.8	8710.47	3418.67	35471.7	3386.47	2701.67	0	9883.8	9449.67	17829.3	30058.7	12781.7	3335.4	1908.6	1584.87	3643.47	9195.33	2795.07	9127	0	12228.5	384.8	19874.3	13614.5	16037.7	29117.3	17123.2	4708	26367.9	5067.6	16545.4	21650.3	0	3387.8
AMA1_81.1	24196.2	694.533	297.6	18179.7	12693.9	14890.7	23813.4	18583.7	16868.3	4646.2	280.867	19303.3	8493.53	6636.2	6144.47	10840.8	10795.5	4074.67	38538.7	3837.47	4984.67	626	24230.8	14421.7	21156.3	24682.7	3673.73	9306.4	2197.6	7371.87	10626.5	10003.3	4826.07	8854	5210.13	15255.5	15993.8	19992.3	18709.5	20616.7	27358.3	40715.2	8223	28373.9	4448.6	17793.4	23501.3	0	6863.8
AMA1_222.2	19680.2	613.533	102.6	10137.7	13781.9	4820.73	7293.4	8994.73	9601.27	2756.2	1514.87	14080.3	5570.53	7152.2	4309.47	8846.8	6858.47	3704.67	37018.7	3714.47	6577.67	971	3108.8	11033.7	11802.3	30807.7	11838.7	733.4	1889.6	6114.87	7909.47	8353.33	4654.07	7955	1142.13	7505.47	4088.8	18927.3	8519.53	8326.73	20505.3	36777.2	4329	21809.9	7680.6	15807.4	16183.3	0	5827.8
AMA1_11.1	24760.2	423.533	365.6	15629.7	15673.9	16338.7	12587.4	17142.7	16828.3	10523.2	3102.87	16602.3	6306.53	7265.2	5170.47	10694.8	13885.5	5352.67	43787.7	5463.47	2962.67	1045	8064.8	15249.7	23094.3	24836.7	5078.73	149.4	1537.6	7902.87	12931.5	8701.33	5472.07	13422	2277.13	16263.5	2326.8	27931.3	17417.5	19872.7	27841.3	36133.2	5179	30092.9	9934.6	20962.4	18346.3	328.333	8328.8
AMA1_92.1	24182.2	528.533	1823.6	16700.7	13887.9	14297.7	22371.4	15384.7	14788.3	11564.2	3130.87	18317.3	8002.53	6966.2	5747.47	11758.8	11309.5	5694.67	37503.7	3495.47	6354.67	605	24879.8	14391.7	20036.3	27624.7	4224.73	11093.4	2273.6	7862.87	11786.5	6710.33	1963.07	10750	2473.13	15234.5	14332.8	20876.3	17074.5	19594.7	25876.3	39001.2	9694	26638.9	6572.6	16389.4	23836.3	57.3333	6607.8
AMA1_139.2	25314.2	1323.53	1498.6	17977.7	13750.9	19738.7	10944.4	17691.7	14752.3	4859.2	1519.87	19810.3	6895.53	7428.2	4334.47	11562.8	9474.47	6538.67	38173.7	6406.47	3266.67	1632	9647.8	14949.7	22363.3	17985.7	5988.73	3568.4	1683.6	10001.9	11615.5	12918.3	7364.07	8012	2324.13	14082.5	5444.8	25577.3	19512.5	19476.7	32717.3	39988.2	3499	29193.9	9394.6	22650.4	23153.3	536.333	10607.8
AMA1_193.1	24947.2	0	0	16527.7	11351.9	9809.73	10184.4	13813.7	12174.3	4743.2	2185.87	6399.27	7465.53	7164.2	5277.47	9561.8	7053.47	4648.67	42424.7	4154.47	0	0	9333.8	11951.7	17508.3	25516.7	8272.73	3772.4	1196.6	6031.87	9333.47	10684.3	6924.07	8100	2141.13	13320.5	4321.8	23519.3	17748.5	20954.7	30484.3	17145.2	8735	24685.9	9772.6	25757.4	22671.3	0	6957.8
AMA1_164.2	22854.2	843.533	0	16295.7	13061.9	17911.7	8457.4	21198.7	13754.3	11681.2	1356.87	10597.3	7487.53	6630.2	6802.47	11387.8	8910.47	4594.67	44902.7	4755.47	4112.67	0	8363.8	11234.7	18081.3	24406.7	4565.73	3091.4	934.6	7985.87	5836.47	11173.3	6331.07	11576	1011.13	13330.5	0	22246.3	17981.5	21379.7	29760.3	16889.2	8863	27080.9	6919.6	20123.4	23186.3	0	5624.8
AMA1_163.2	20282.2	0	1145.6	15379.7	4559.93	18859.7	25017.4	17633.7	16625.3	11182.2	1343.87	16463.3	7237.53	6457.2	5616.47	10741.8	4065.47	1026.67	35262.7	3990.47	4389.67	377	16534.8	13746.7	19924.3	20279.7	3947.73	9644.4	2007.6	7079.87	16316.5	8992.33	5792.07	10106	1057.13	11677.5	14758.8	8584.33	16107.5	22248.7	26855.3	36693.2	8571	29384.9	3649.6	16082.4	21222.3	0	8254.8
AMA1_176.1	25034.2	2013.53	1410.6	18363.7	14769.9	17712.7	10255.4	22257.7	18163.3	7430.2	4110.87	19712.3	8256.53	14554.2	7028.47	12437.8	13428.5	6945.67	28721.7	6306.47	4628.67	2197	10202.8	16284.7	22129.3	24237.7	10948.7	0	1771.6	11074.9	13951.5	10489.3	8159.07	11711	4196.13	16580.5	4582.8	26265.3	21901.5	21024.7	35437.3	32135.2	3422	31764.9	9974.6	25979.4	20676.3	763.333	11446.8
AMA1_49.2	22265.2	81.5333	2054.6	20174.7	13114.9	13405.7	7958.4	20563.7	14434.3	11363.2	2246.87	19428.3	7169.53	6655.2	8184.47	11077.8	10195.5	6518.67	35380.7	4685.47	5655.67	269	14522.8	12196.7	20125.3	27116.7	5149.73	1870.4	1671.6	2373.87	10548.5	11486.3	5190.07	10037	4789.13	13799.5	3488.8	17098.3	15054.5	19882.7	31047.3	37947.2	2886	28502.9	5750.6	18450.4	19423.3	0	6121.8
AMA1_149.1	22285.2	1072.53	1054.6	16695.7	10555.9	16863.7	23206.4	23614.7	15172.3	3925.2	0	16525.3	5815.53	6525.2	6890.47	5874.8	0	2385.67	32706.7	4162.47	3137.67	17	23148.8	13158.7	20623.3	23403.7	4791.73	9113.4	1753.6	6215.87	10685.5	8328.33	3824.07	6804	1928.13	16359.5	15158.8	21803.3	22431.5	20184.7	24629.3	33687.2	3846	30188.9	8932.6	23472.4	25740.3	0	5610.8
AMA1_180.1	23997.2	381.533	0	20181.7	11626.9	15091.7	0	21952.7	0	12058.2	2181.87	16489.3	9022.53	6340.2	7398.47	11086.8	12050.5	4747.67	46457.7	6520.47	2642.67	161	9519.8	10008.7	18595.3	9115.67	3788.73	4024.4	2214.6	1213.87	0	10958.3	7702.07	14207	3054.13	15005.5	131.8	23209.3	19322.5	21840.7	31673.3	0	10808	31315.9	7586.6	21883.4	22869.3	0	8994.8
AMA1_221.1	20898.2	977.533	2418.6	18246.7	10842.9	19019.7	22485.4	21139.7	15643.3	5320.2	452.867	17174.3	6840.53	6824.2	6115.47	6889.8	5610.47	2495.67	40551.7	3725.47	6881.67	681	9616.8	10656.7	18037.3	23847.7	3719.73	9607.4	1579.6	6458.87	13270.5	8038.33	6887.07	11594	1215.13	17382.5	10237.8	14771.3	17798.5	21595.7	26219.3	37283.2	10443	25474.9	7066.6	16149.4	18264.3	0	8280.8
AMA1_190.2	15527.2	0	0	13767.7	15044.9	14101.7	20448.4	15657.7	13696.3	9733.2	2597.87	19203.3	5161.53	5081.2	5808.47	6618.8	9999.47	4675.67	45328.7	4439.47	2120.67	449	9075.8	9757.67	20048.3	28700.7	2792.73	524.4	1688.6	0	9330.47	8340.33	5644.07	9851	483.133	11599.5	1825.8	20114.3	15673.5	17174.7	26875.3	41756.2	3142	24447.9	6153.6	16870.4	16418.3	0	5839.8
AMA1_181.1	19284.2	760.533	2204.6	19318.7	12365.9	15784.7	23862.4	21630.7	16014.3	11776.2	0	21111.3	8683.53	6344.2	9843.47	11579.8	9478.47	4542.67	33449.7	5130.47	8509.67	313	24773.8	15065.7	21404.3	25267.7	4825.73	10313.4	1358.6	5388.87	13490.5	11702.3	5995.07	9944	6200.13	15720.5	15515.8	21172.3	18413.5	19788.7	30661.3	36568.2	8204	30912.9	6653.6	17595.4	25583.3	0	7633.8
AMA1_51.2	16378.2	238.533	1522.6	16927.7	12566.9	18338.7	22559.4	22492.7	15496.3	12276.2	3245.87	18073.3	7231.53	7200.2	6915.47	8000.8	8564.47	2827.67	37043.7	3253.47	5854.67	83	10362.8	12415.7	18206.3	18864.7	5432.73	8776.4	2045.6	8986.87	13777.5	10867.3	5532.07	13050	3181.13	14563.5	12477.8	7583.33	21101.5	22215.7	26956.3	34367.2	10125	26273.9	7534.6	17258.4	19066.3	0	8966.8
AMA1_69.1	20338.2	112.533	2649.6	16973.7	9035.93	21582.7	23373.4	22760.7	15873.3	10548.2	3342.87	17512.3	7549.53	6390.2	6629.47	9293.8	7263.47	384.667	35323.7	3651.47	7003.67	0	12378.8	13206.7	19509.3	19628.7	7069.73	9070.4	1575.6	7263.87	13429.5	9944.33	5328.07	13175	1598.13	14378.5	12022.8	8701.33	19532.5	25346.7	25921.3	36315.2	8810	25716.9	6511.6	14226.4	19307.3	0	10281.8
AMA1_158.1	21025.2	0	0	12601.7	6199.93	5741.73	17832.4	19433.7	10896.3	367.2	451.867	17471.3	6475.53	6789.2	4155.47	5074.8	4332.47	1392.67	43013.7	2162.47	0	238	8703.8	9836.67	18092.3	28709.7	2484.73	8814.4	1464.6	4795.87	9928.47	5936.33	4498.07	7092	248.133	11222.5	9180.8	19000.3	8496.53	20380.7	22858.3	39532.2	8669	25048.9	4995.6	10887.4	16160.3	0	7347.8
AMA1_51.1	23259.2	1298.53	344.6	17639.7	14451.9	19887.7	8714.4	19713.7	6263.27	9793.2	2306.87	2750.27	8488.53	8157.2	5670.47	12006.8	11146.5	4944.67	37704.7	5627.47	2443.67	2100	9305.8	10818.7	13634.3	23416.7	5265.73	5036.4	2353.6	5154.87	4101.47	9533.33	7005.07	12161	5814.13	13649.5	0	22691.3	17535.5	20816.7	26384.3	20816.2	10173	28173.9	7815.6	17142.4	24297.3	0	2916.8
AMA1_282.1	27968.2	1140.53	0	19593.7	14679.9	19685.7	9199.4	22439.7	13022.3	12423.2	1843.87	21590.3	9248.53	9073.2	8442.47	15115.8	6611.47	5373.67	30962.7	7952.47	9793.67	1334	10468.8	12773.7	19280.3	19619.7	7908.73	2971.4	1261.6	2496.87	8756.47	13855.3	9446.07	15453	2958.13	14902.5	1553.8	24539.3	20771.5	21052.7	35148.3	12857.2	9255	29294.9	9522.6	26287.4	28851.3	138.333	8222.8
AMA1_298.1	23128.2	2099.53	0	19083.7	16986.9	15268.7	0	19439.7	0	7375.2	1792.87	12648.3	9825.53	7357.2	5366.47	11752.8	12300.5	6848.67	39703.7	6640.47	0	1516	5949.8	11145.7	19765.3	25617.7	6626.73	5599.4	1080.6	14078.9	0	11868.3	9786.07	8054	2326.13	15660.5	0	30528.3	18795.5	24779.7	29380.3	0	8498	32196.9	11498.6	27356.4	22239.3	0	12301.8
AMA1_4.1	21728.2	0	2434.6	18768.7	12320.9	20403.7	12542.4	21057.7	10049.3	12562.2	4942.87	11639.3	8734.53	7252.2	6888.47	10555.8	11564.5	7367.67	38962.7	5634.47	4389.67	0	8819.8	10545.7	18309.3	23088.7	5104.73	3138.4	2518.6	1597.87	2276.47	7622.33	4819.07	12397	1995.13	15104.5	0	22115.3	19228.5	21103.7	27463.3	12242.2	7144	27343.9	9257.6	20129.4	22501.3	0	1568.8
AMA1_156.1	21487.2	240.533	2812.6	20622.7	10667.9	20970.7	22430.4	20965.7	15138.3	10151.2	962.867	16314.3	7453.53	7980.2	6366.47	8192.8	7874.47	2256.67	36736.7	3191.47	5561.67	265	9583.8	11836.7	16917.3	23329.7	4060.73	9807.4	3540.6	7138.87	14065.5	7824.33	6346.07	11492	1208.13	15848.5	9461.8	14664.3	20067.5	20978.7	25654.3	37476.2	9022	26006.9	6541.6	13803.4	16450.3	0	8250.8
AMA1_169.1	21759.2	523.533	1880.6	16224.7	6349.93	18870.7	20577.4	20183.7	14568.3	8281.2	873.867	15078.3	7447.53	8183.2	5897.47	8153.8	2069.47	2683.67	37025.7	3237.47	5058.67	653	8514.8	11801.7	16742.3	23394.7	3896.73	10018.4	2163.6	5675.87	12476.5	7342.33	6734.07	10101	1051.13	12633.5	9160.8	15337.3	16993.5	18298.7	23874.3	36327.2	9995	24765.9	6732.6	14100.4	16713.3	0	9343.8
AMA1_139.1	22172.2	1193.53	558.6	16215.7	11097.9	15720.7	22590.4	19198.7	15884.3	4462.2	0	19877.3	7014.53	6304.2	5775.47	9989.8	9476.47	5933.67	28774.7	3545.47	3044.67	1063	21283.8	14421.7	20700.3	19647.7	4861.73	8575.4	1016.6	8872.87	10808.5	9580.33	4981.07	8231	2130.13	15469.5	15208.8	21169.3	17448.5	19569.7	31197.3	34744.2	9321	26066.9	6923.6	17912.4	23158.3	461.333	7423.8
AMA1_211.1	23369.2	955.533	0	14421.7	12654.9	10675.7	11607.4	16893.7	11448.3	3227.2	1819.87	6758.27	7466.53	8393.2	4130.47	5941.8	6763.47	3152.67	42192.7	5031.47	2649.67	351	6856.8	9851.67	16465.3	28245.7	5565.73	4433.4	2448.6	91.8667	8255.47	10326.3	5710.07	8203	1695.13	10756.5	302.8	20556.3	16310.5	15476.7	25782.3	15797.2	8274	24471.9	7287.6	20551.4	23912.3	0	7071.8
AMA1_95.2	18070.2	0	2739.6	18112.7	11409.9	16009.7	22940.4	22688.7	15479.3	15569.2	0	18023.3	8425.53	4865.2	8909.47	9475.8	10448.5	6894.67	34576.7	4712.47	7288.67	227	25991.8	13065.7	21602.3	19237.7	2954.73	9904.4	808.6	5306.87	12011.5	10423.3	968.067	10229	1093.13	15823.5	12455.8	17407.3	17720.5	22228.7	27903.3	35969.2	7433	26449.9	3607.6	15298.4	17337.3	0	5806.8
AMA1_68.1	22997.2	1192.53	3381.6	13179.7	12143.9	17936.7	12496.4	17822.7	14113.3	11062.2	2847.87	15435.3	5988.53	8546.2	5970.47	11413.8	11444.5	3337.67	36566.7	5255.47	9014.67	1354	8915.8	13926.7	19138.3	20891.7	4503.73	1330.4	2640.6	8156.87	10896.5	8450.33	3035.07	10768	2636.13	12881.5	1164.8	19128.3	15074.5	16035.7	23045.3	31551.2	154	24721.9	7500.6	16982.4	18959.3	679.333	6437.8
AMA1_197.2	22739.2	636.533	1451.6	16442.7	12314.9	7885.73	12863.4	13606.7	13968.3	4208.2	2393.87	15707.3	5674.53	6334.2	6139.47	9736.8	9508.47	5242.67	29554.7	3870.47	2089.67	504	12816.8	13882.7	19855.3	21942.7	5527.73	536.4	2205.6	0	9745.47	9069.33	5438.07	6681	1729.13	14008.5	4323.8	20472.3	16809.5	17914.7	29111.3	33529.2	3645	25305.9	6447.6	21918.4	17242.3	0	6470.8
AMA1_45.1	19872.2	696.533	2289.6	18469.7	13355.9	17678.7	22618.4	21517.7	15429.3	4738.2	1854.87	16269.3	8316.53	8921.2	6922.47	8786.8	6597.47	2207.67	34668.7	4420.47	8061.67	569	9017.8	12504.7	17478.3	23124.7	5951.73	9183.4	2473.6	7733.87	14929.5	8870.33	6913.07	12497	4091.13	15705.5	13218.8	22947.3	19349.5	20643.7	24501.3	34861.2	10755	25023.9	6964.6	16234.4	17507.3	0	9843.8
AMA1_3.1	17823.2	0	1953.6	13756.7	7793.93	14234.7	10367.4	18911.7	17259.3	10330.2	3899.87	13832.3	5129.53	4527.2	7227.47	9077.8	14148.5	3624.67	17216.7	2972.47	5364.67	180	11589.8	13025.7	21059.3	15933.7	11516.7	0	992.6	0	12300.5	7642.33	3766.07	11937	423.133	13600.5	403.8	16939.3	17367.5	21416.7	27148.3	34021.2	1342	29264.9	3414.6	16281.4	13592.3	0	5665.8
AMA1_20.1	27316.2	1674.53	452.6	18088.7	19951.9	17372.7	13703.4	24130.7	17952.3	8330.2	3090.87	22265.3	10027.5	10233.2	7717.47	16410.8	14185.5	9095.67	24235.7	8623.47	853.667	2238	8151.8	20618.7	23847.3	13539.7	12607.7	772.4	1047.6	9259.87	17333.5	13054.3	11962.1	13132	5671.13	14952.5	7088.8	29013.3	21781.5	20966.7	34691.3	32529.2	7156	36572.9	14523.6	28470.4	21937.3	866.333	16212.8
AMA1_282.2	20513.2	1457.53	3410.6	17837.7	8499.93	21112.7	26358.4	22377.7	19309.3	13206.2	429.867	20953.3	8893.53	6994.2	7657.47	12033.8	4594.47	4316.67	28006.7	5645.47	7855.67	1286	22528.8	16794.7	21221.3	19789.7	5400.73	9298.4	1625.6	8444.87	17812.5	11700.3	9537.07	12757	2262.13	15779.5	16879.8	21031.3	19140.5	24126.7	30969.3	32864.2	9388	31019.9	7623.6	21916.4	22650.3	0	11047.8
AMA1_187.2	20238.2	98.5333	0	16555.7	12176.9	14947.7	6388.4	19721.7	12144.3	11709.2	2827.87	14767.3	7460.53	6616.2	6956.47	13212.8	5504.47	3884.67	28212.7	4930.47	6479.67	0	11117.8	11607.7	19114.3	14518.7	4670.73	1129.4	926.6	2890.87	5629.47	9663.33	5543.07	11149	816.133	12944.5	1172.8	17532.3	17568.5	17840.7	29477.3	14443.2	6555	26822.9	7794.6	17928.4	23734.3	0	4424.8
AMA1_28.1	21666.2	0	2654.6	19114.7	13649.9	15845.7	22076.4	17767.7	16614.3	12401.2	625.867	18725.3	7981.53	5614.2	10121.5	10666.8	9091.47	4337.67	24717.7	3605.47	6554.67	0	22817.8	13625.7	23858.3	21484.7	14239.7	9334.4	336.6	0	11653.5	8632.33	0	12535	1629.13	16487.5	13157.8	22812.3	15752.5	20993.7	26265.3	32609.2	6469	18509.9	6313.6	13624.4	26922.3	0	5629.8
AMA1_104.2	19396.2	550.533	0	15762.7	14178.9	15000.7	6862.4	19772.7	8159.27	7490.2	2886.87	11802.3	6068.53	7645.2	4573.47	10476.8	11157.5	5543.67	35950.7	5929.47	1232.67	0	7393.8	10435.7	15883.3	22905.7	7742.73	5249.4	1251.6	4214.87	4045.47	10402.3	5558.07	9057	1075.13	13683.5	0	22166.3	17411.5	19247.7	27763.3	21401.2	8084	29704.9	8364.6	22226.4	20811.3	0	1140.8
AMA1_280.1	20395.2	0	0	17601.7	11896.9	14863.7	6534.4	20715.7	12370.3	6486.2	4516.87	13408.3	5799.53	12630.2	5346.47	6020.8	8011.47	5414.67	24680.7	6737.47	3421.67	72	9761.8	11168.7	15938.3	21725.7	6545.73	3208.4	1803.6	6286.87	5017.47	11118.3	6816.07	10565	2844.13	13446.5	176.8	21137.3	18501.5	17947.7	32237.3	9605.2	4580	26656.9	8894.6	20280.4	24388.3	22.3333	5064.8
AMA1_102.1	14225.2	51.5333	2180.6	15801.7	10486.9	13898.7	23249.4	20269.7	16265.3	7708.2	1559.87	16978.3	5777.53	5178.2	6489.47	8674.8	8699.47	3384.67	33614.7	3404.47	4376.67	0	10284.8	12738.7	18310.3	17221.7	3662.73	9362.4	1504.6	9451.87	14510.5	8860.33	6159.07	10317	503.133	13025.5	12999.8	17556.3	17024.5	21937.7	29972.3	34900.2	9396	27495.9	5339.6	17964.4	15773.3	0	6389.8
AMA1_165.2	19799.2	342.533	3054.6	15519.7	5526.93	17908.7	23814.4	20247.7	15865.3	7157.2	1615.87	15814.3	7200.53	7616.2	6713.47	8326.8	4370.47	3665.67	32744.7	2846.47	8156.67	380	14411.8	14110.7	16969.3	20698.7	3992.73	8320.4	1881.6	8523.87	13866.5	9309.33	5485.07	10482	1464.13	14391.5	14263.8	12797.3	17646.5	23202.7	28563.3	32922.2	8010	26143.9	6961.6	18093.4	18613.3	0	7977.8
AMA1_163.1	20003.2	580.533	103.6	13973.7	11550.9	14194.7	22276.4	15530.7	14126.3	5503.2	0	17039.3	7577.53	5474.2	6578.47	8139.8	6267.47	4356.67	27362.7	3167.47	1150.67	0	21182.8	14774.7	20195.3	19461.7	4539.73	6636.4	1029.6	3523.87	10198.5	10996.3	4369.07	6470	914.133	4524.47	15473.8	19947.3	15169.5	20994.7	26319.3	36248.2	6666	23877.9	3458.6	17397.4	20784.3	0	5756.8
AMA1_175.1	16083.2	244.533	3208.6	19639.7	5616.93	18272.7	24626.4	20014.7	16367.3	13072.2	2013.87	17884.3	7637.53	10933.2	7024.47	9562.8	4841.47	306.667	25212.7	3337.47	7550.67	512	17980.8	14708.7	18113.3	18246.7	4076.73	10063.4	1759.6	7532.87	16935.5	9892.33	6970.07	14887	2004.13	16073.5	14297.8	16363.3	17704.5	22463.7	27653.3	28246.2	8452	29550.9	7711.6	16930.4	17469.3	0	9622.8
AMA1_30.1	17992.2	441.533	536.6	11839.7	11622.9	7183.73	7820.4	16994.7	8606.27	3939.2	1041.87	13115.3	5445.53	5624.2	5964.47	9005.8	13372.5	4930.67	31218.7	3107.47	0	0	14775.8	13463.7	19866.3	15236.7	3558.73	0	891.6	666.867	8552.47	9304.33	3171.07	6049	1041.13	12864.5	1482.8	15760.3	15394.5	17330.7	22531.3	27745.2	4934	26488.9	3981.6	19205.4	14669.3	0	6112.8
AMA1_31.2	14017.2	0	0	16375.7	11198.9	13702.7	22337.4	18555.7	14740.3	10448.2	2328.87	14658.3	6061.53	4731.2	3617.47	7306.8	8075.47	561.667	32437.7	5111.47	1111.67	159	7827.8	11690.7	17484.3	18857.7	10399.7	9460.4	1215.6	8432.87	13425.5	9297.33	5158.07	8930	794.133	14316.5	11304.8	9547.33	16151.5	20129.7	21031.3	32522.2	7069	25134.9	5701.6	13594.4	16170.3	0	7874.8
AMA1_161.1	22268.2	774.533	780.6	13479.7	12634.9	13689.7	13297.4	17139.7	14805.3	6419.2	2421.87	20150.3	5471.53	6548.2	4812.47	9959.8	5636.47	4337.67	28484.7	4691.47	1555.67	983	9502.8	13194.7	19539.3	19327.7	4678.73	0	1147.6	1235.87	9854.47	9117.33	5842.07	7842	1965.13	11965.5	2233.8	18372.3	15624.5	15979.7	27443.3	36740.2	6114	29602.9	6646.6	19961.4	20527.3	0	7186.8
AMA1_101.1	13845.2	1423.53	1794.6	15437.7	11693.9	12362.7	10684.4	18117.7	13366.3	12789.2	3035.87	21143.3	6276.53	4400.2	7686.47	8935.8	15370.5	4750.67	31995.7	4793.47	6236.67	901	11200.8	12802.7	19978.3	15919.7	3116.73	0	1817.6	1660.87	12488.5	7857.33	5397.07	11173	456.133	14547.5	1685.8	16048.3	16831.5	22530.7	29047.3	32288.2	2740	27324.9	4185.6	20326.4	12000.3	0	4703.8
AMA1_65.1	19613.2	428.533	0	12313.7	9878.93	6584.73	17786.4	8738.73	10073.3	3168.2	0	14402.3	6105.53	5434.2	2588.47	7836.8	10557.5	2524.67	34310.7	2328.47	661.667	362	10460.8	9114.67	14105.3	23024.7	4185.73	6672.4	655.6	6356.87	5940.47	5882.33	0	5921	1689.13	8971.47	12637.8	17074.3	12427.5	16433.7	18918.3	32808.2	3968	25816.9	6111.6	16505.4	21168.3	0	4777.8
AMA1_157.1	21434.2	1676.53	331.6	13458.7	9984.93	11296.7	18793.4	10694.7	12471.3	4867.2	0	14450.3	7396.53	5861.2	4610.47	9029.8	7070.47	3948.67	29186.7	3212.47	2120.67	731	16857.8	14727.7	15039.3	18280.7	3048.73	7576.4	944.6	7702.87	10038.5	9119.33	6030.07	6589	1672.13	11225.5	15225.8	18301.3	11011.5	13203.7	26727.3	32247.2	8053	23632.9	4827.6	16825.4	18800.3	0	7209.8
AMA1_106.1	19110.2	0	0	14271.7	12729.9	11253.7	5675.4	15377.7	7618.27	3288.2	2670.87	3830.27	6279.53	6015.2	4483.47	9817.8	7740.47	4643.67	32979.7	4966.47	1158.67	0	5648.8	8598.67	12984.3	15487.7	3769.73	2018.4	815.6	84.8667	3199.47	9900.33	7688.07	7940	1156.13	10154.5	0	21297.3	16263.5	15238.7	29608.3	21901.2	3415	24849.9	7013.6	21126.4	19476.3	0	6704.8
AMA1_209.1	20164.2	0	0	16891.7	13681.9	14846.7	7470.4	21479.7	12599.3	6226.2	3358.87	14259.3	6343.53	5596.2	5338.47	9982.8	6674.47	4588.67	30918.7	5889.47	1294.67	0	7435.8	12945.7	16229.3	16135.7	5661.73	13.4	984.6	5855.87	5748.47	11833.3	7932.07	8338	931.133	12467.5	796.8	21530.3	17965.5	19191.7	30968.3	18432.2	10174	28493.9	8874.6	20536.4	20843.3	0	9006.8
AMA1_143.1	16991.2	0	0	13797.7	10674.9	11633.7	6510.4	18277.7	4756.27	6421.2	3611.87	9173.27	5266.53	8506.2	3621.47	6935.8	6892.47	4034.67	33086.7	3167.47	0	0	6894.8	7269.67	13198.3	18521.7	2545.73	1185.4	1065.6	1481.87	5050.47	8018.33	4509.07	10232	1384.13	12956.5	0	19437.3	15498.5	17399.7	23975.3	10847.2	7661	23493.9	6072.6	16125.4	17231.3	0	2798.8
AMA1_253.1	18466.2	1437.53	0	12996.7	10812.9	3365.73	3633.4	16673.7	0	2402.2	993.867	8987.27	5554.53	5519.2	3906.47	8693.8	6669.47	3068.67	40934.7	4430.47	34.6667	1095	4569.8	9962.67	15927.3	22144.7	3209.73	1941.4	925.6	282.867	2495.47	7658.33	4709.07	6454	1489.13	8747.47	0	19069.3	9572.53	17017.7	21203.3	0	3916	23526.9	5213.6	17128.4	17356.3	0	6623.8
AMA1_206.2	15927.2	417.533	0	10880.7	8428.93	6382.73	4383.4	18815.7	4842.27	3532.2	1255.87	10214.3	3297.53	5656.2	2345.47	5359.8	5239.47	580.667	39380.7	3233.47	134.667	308	6809.8	3367.67	17139.3	25480.7	2441.73	0	1382.6	5376.87	2278.47	4211.33	2724.07	6564	3309.13	8169.47	0	11056.3	8669.53	19134.7	13974.3	14913.2	4101	19982.9	3535.6	8735.4	20390.3	0	777.8
AMA1_43.1	19486.2	2595.53	1058.6	16646.7	12869.9	10844.7	19489.4	14705.7	14088.3	11528.2	1641.87	16771.3	8788.53	5545.2	7708.47	10435.8	13844.5	5375.67	32886.7	4683.47	5263.67	738	18284.8	13481.7	17331.3	20969.7	2814.73	8295.4	1638.6	9541.87	12020.5	9707.33	5304.07	11156	1212.13	13620.5	15305.8	22171.3	14404.5	17974.7	28187.3	31888.2	8100	25869.9	6547.6	21412.4	13133.3	48.3333	7156.8
AMA1_67.1	20456.2	1700.53	0	13123.7	10603.9	16468.7	6911.4	17705.7	16100.3	5110.2	1750.87	18998.3	5337.53	5470.2	4661.47	9295.8	6307.47	5018.67	28041.7	5650.47	4973.67	1808	8484.8	12848.7	18352.3	15908.7	5448.73	124.4	804.6	7127.87	11844.5	11299.3	6596.07	7311	2338.13	11308.5	2814.8	19998.3	14744.5	19655.7	27441.3	33109.2	1948	26708.9	6852.6	16231.4	18883.3	362.333	8789.8
AMA1_138.1	16337.2	186.533	1340.6	15156.7	9364.93	10851.7	19702.4	17950.7	13076.3	11144.2	0	15646.3	5956.53	4562.2	7443.47	7767.8	8989.47	5495.67	32322.7	2954.47	4769.67	0	22190.8	11631.7	17404.3	16239.7	3033.73	8734.4	913.6	5505.87	9891.47	8970.33	2482.07	8088	2928.13	12069.5	12093.8	13619.3	14174.5	19782.7	25464.3	31244.2	5862	26635.9	4581.6	15148.4	17534.3	0	4434.8
AMA1_15.2	21023.2	281.533	1477.6	14204.7	11648.9	13194.7	9484.4	17807.7	14128.3	10734.2	2557.87	17807.3	6988.53	6156.2	6703.47	10672.8	9852.47	4574.67	35366.7	5043.47	4981.67	1528	10159.8	6954.67	17570.3	18299.7	15669.7	6109.4	821.6	5263.87	9414.47	10820.3	4848.07	10739	1380.13	13247.5	1540.8	15586.3	15042.5	15667.7	25565.3	30989.2	1343	26428.9	6805.6	16471.4	15892.3	471.333	8761.8
AMA1_214.1	20181.2	341.533	2193.6	13036.7	12615.9	10127.7	8105.4	12940.7	11643.3	5555.2	826.867	14537.3	4700.53	6115.2	6048.47	8517.8	7008.47	3788.67	29937.7	2997.47	2312.67	512	10148.8	10967.7	15279.3	26878.7	3394.73	1120.4	1374.6	3459.87	8791.47	8667.33	3882.07	6779	1162.13	10107.5	3012.8	15966.3	13921.5	15095.7	25426.3	35169.2	706	22633.9	4811.6	14932.4	16299.3	0	4760.8
AMA1_131.1	18046.2	341.533	130.6	12671.7	9070.93	12379.7	18886.4	12287.7	12078.3	4843.2	829.867	12054.3	6283.53	5843.2	3089.47	7190.8	2223.47	0	28188.7	1200.47	1017.67	0	9967.8	11888.7	14336.3	19359.7	3278.73	7376.4	1265.6	5233.87	11022.5	7155.33	5133.07	8076	742.133	11240.5	10874.8	17815.3	13137.5	17030.7	23274.3	30443.2	8497	21232.9	6765.6	15399.4	15210.3	0	6765.8
AMA1_171.1	20182.2	0	0	16590.7	10124.9	14635.7	7309.4	18235.7	12729.3	5690.2	3014.87	6031.27	5132.53	6591.2	4978.47	5534.8	5439.47	4267.67	23204.7	4749.47	4492.67	0	8590.8	11936.7	16465.3	11968.7	6189.73	3719.4	1669.6	447.867	6936.47	9837.33	5794.07	8727	1515.13	11939.5	0	11748.3	17182.5	16976.7	28811.3	12892.2	3836	23979.9	5457.6	17288.4	22504.3	0	4957.8
AMA1_203.2	14962.2	0	566.6	12741.7	9431.93	11577.7	19006.4	15155.7	12041.3	8171.2	0	13390.3	5265.53	3459.2	6828.47	8190.8	10691.5	3303.67	32814.7	2977.47	2897.67	0	16486.8	11562.7	16425.3	17321.7	9760.73	8310.4	908.6	5275.87	9391.47	8399.33	1568.07	7478	593.133	11740.5	10705.8	15258.3	11874.5	14872.7	23353.3	30811.2	6698	20314.9	2944.6	14425.4	13667.3	0	5461.8
AMA1_177.1	20241.2	1398.53	378.6	15736.7	12168.9	4412.73	20403.4	17828.7	11786.3	3587.2	161.867	16760.3	7375.53	10317.2	6019.47	9850.8	5427.47	5240.67	22805.7	5220.47	1567.67	196	23452.8	15027.7	19509.3	17203.7	5104.73	7514.4	984.6	8360.87	11303.5	11517.3	655.067	8548	3326.13	11177.5	16490.8	19345.3	13543.5	22787.7	28427.3	28688.2	9108	28778.9	6563.6	19324.4	20694.3	91.3333	7123.8
AMA1_173.2	18662.2	1360.53	573.6	12403.7	10960.9	10321.7	11492.4	13825.7	11005.3	7751.2	1205.87	12979.3	3980.53	4720.2	6691.47	8791.8	7618.47	3718.67	31157.7	3829.47	2003.67	294	7556.8	11666.7	16813.3	20652.7	2889.73	0	1832.6	4382.87	8332.47	8554.33	4094.07	5401	794.133	11326.5	3410.8	17815.3	12607.5	16617.7	24437.3	29926.2	534	22316.9	3956.6	15568.4	16205.3	0	4777.8
AMA1_179.2	19283.2	1373.53	79.6	11849.7	11072.9	13180.7	8320.4	9859.73	12057.3	4655.2	2096.87	12062.3	5472.53	5880.2	3329.47	8323.8	6943.47	3703.67	32225.7	3051.47	2796.67	1175	6149.8	11374.7	15771.3	19859.7	11969.7	303.4	1237.6	2579.87	10106.5	6995.33	4627.07	7336	1530.13	10502.5	2348.8	18448.3	11523.5	13621.7	21263.3	31212.2	3510	21337.9	5314.6	16802.4	14103.3	501.333	7294.8
AMA1_21.1	19390.2	646.533	2259.6	16638.7	10762.9	14791.7	22012.4	18071.7	15333.3	13106.2	1262.87	17631.3	7431.53	5013.2	9461.47	11549.8	6686.47	7079.67	22946.7	4580.47	8933.67	969	25414.8	14427.7	19838.3	13644.7	4167.73	9250.4	1261.6	7834.87	12595.5	5703.33	976.067	9841	1997.13	15447.5	15147.8	18526.3	16917.5	18629.7	28632.3	29315.2	7659	24597.9	7200.6	16074.4	20008.3	224.333	7782.8
AMA1_154.2	18464.2	2052.53	0	16864.7	12139.9	11672.7	0	17166.7	0	10501.2	2493.87	5643.27	7256.53	6271.2	5449.47	7257.8	8491.47	3962.67	35893.7	5430.47	5341.67	873	8993.8	8951.67	16145.3	18870.7	13507.7	1603.4	1556.6	2158.87	0	10376.3	5579.07	12089	1814.13	12274.5	0	18945.3	14494.5	17378.7	26733.3	0	7278	25420.9	6654.6	20507.4	20811.3	0	4581.8
AMA1_56.1	20038.2	667.533	2476.6	17261.7	11627.9	14906.7	17556.4	19732.7	15228.3	12284.2	0	20627.3	8581.53	6206.2	7729.47	12545.8	10607.5	5166.67	29608.7	4199.47	7160.67	621	24975.8	14980.7	20800.3	15733.7	5957.73	9222.4	127.6	8673.87	13561.5	5683.33	0	9943	2381.13	14186.5	17512.8	18340.3	18757.5	19828.7	29382.3	34340.2	9592	26398.9	4707.6	18231.4	22846.3	227.333	8667.8
AMA1_212.1	19624.2	0	0	12125.7	11476.9	2438.73	16231.4	8546.73	8941.27	1522.2	0	11976.3	6309.53	4255.2	6019.47	6086.8	6828.47	3351.67	25604.7	1887.47	6.66667	0	7350.8	11645.7	13584.3	24648.7	2413.73	6104.4	1010.6	669.867	6591.47	7774.33	1816.07	4457	826.133	4499.47	11716.8	18973.3	7256.53	7079.73	22923.3	31301.2	6426	18916.9	1608.6	14084.4	17041.3	0	5091.8
AMA1_7.1	20954.2	1174.53	553.6	11065.7	12412.9	10505.7	13270.4	12081.7	11989.3	4147.2	982.867	14976.3	6003.53	6050.2	4199.47	9188.8	8748.47	4061.67	34377.7	3691.47	2084.67	1250	7476.8	9856.67	14885.3	21874.7	3282.73	0	1198.6	7697.87	9021.47	8308.33	3358.07	5643	1336.13	9559.47	1317.8	20634.3	10961.5	12309.7	24758.3	32873.2	5805	25083.9	6146.6	17282.4	14323.3	671.333	7500.8
AMA1_231.2	19513.2	1910.53	1658.6	12215.7	8195.93	12562.7	19131.4	15487.7	12671.3	1745.2	88.8667	15948.3	6092.53	7634.2	4030.47	7745.8	5011.47	336.667	31013.7	3403.47	4222.67	698	6731.8	12109.7	13238.3	18677.7	4216.73	9139.4	1671.6	9092.87	11348.5	8895.33	5470.07	7537	1673.13	9926.47	13342.8	14296.3	14689.5	14704.7	22153.3	31934.2	9551	22693.9	5930.6	14876.4	17461.3	0	8112.8
AMA1_267.1	20623.2	2415.53	218.6	12601.7	12435.9	9414.73	22176.4	16389.7	13841.3	4189.2	440.867	11818.3	6362.53	7781.2	5699.47	10260.8	7828.47	4911.67	25065.7	4935.47	1734.67	1533	7244.8	13095.7	17906.3	21556.7	5758.73	796.4	1458.6	842.867	10243.5	10597.3	5169.07	4747	1524.13	11205.5	3365.8	19889.3	14842.5	15076.7	26660.3	32458.2	2985	26093.9	6732.6	17683.4	17563.3	57.3333	7632.8
AMA1_59.1	17213.2	1962.53	827.6	9037.67	11372.9	9943.73	7356.4	10750.7	9284.27	8945.2	2687.87	8043.27	5453.53	5219.2	5363.47	8075.8	11993.5	5765.67	33300.7	3384.47	5099.67	1748	8083.8	14042.7	16937.3	16609.7	11862.7	2120.4	1155.6	4361.87	9845.47	8152.33	4327.07	7942	1326.13	10968.5	478.8	17147.3	11564.5	14779.7	24931.3	26605.2	2770	23047.9	6182.6	18823.4	12465.3	1040.33	8041.8
AMA1_34.1	21380.2	0	0	13120.7	12337.9	4119.73	3479.4	21072.7	2838.27	3941.2	4499.87	8290.27	3641.53	10945.2	4335.47	10927.8	8436.47	4902.67	27284.7	7256.47	1312.67	0	7883.8	15068.7	12346.3	17412.7	7433.73	4284.4	764.6	6319.87	0	9818.33	6825.07	9969	2734.13	10702.5	0	22504.3	15473.5	20603.7	25664.3	7699.2	4258	25028.9	8667.6	21150.4	24707.3	0	2232.8
AMA1_296.1	16520.2	374.533	0	11339.7	7083.93	1669.73	5107.4	13139.7	8458.27	1716.2	223.867	14890.3	4194.53	4687.2	3173.47	6182.8	5038.47	1259.67	29086.7	2611.47	0	482	5291.8	6405.67	15656.3	15872.7	1630.73	565.4	979.6	5657.87	7947.47	6846.33	2997.07	7718	570.133	6064.47	0	10727.3	8999.53	14459.7	18017.3	35974.2	944	22414.9	2042.6	13132.4	13442.3	0	5289.8
AMA1_80.2	20661.2	0	0	15006.7	13185.9	15825.7	5585.4	18544.7	3916.27	4522.2	2959.87	1850.27	7577.53	12778.2	4476.47	10103.8	9374.47	5373.67	29733.7	4898.47	0	596	6587.8	14044.7	6004.33	19092.7	6127.73	4593.4	807.6	5923.87	2829.47	9111.33	6126.07	9390	2241.13	12909.5	0	20925.3	19003.5	18898.7	27620.3	18695.2	3353	23820.9	7612.6	19924.4	19860.3	0	2085.8
AMA1_187.1	20764.2	1250.53	0	13262.7	10918.9	7267.73	5118.4	9426.73	3499.27	5343.2	1102.87	6708.27	6314.53	7734.2	3512.47	10037.8	4907.47	3948.67	30681.7	3303.47	0	0	4735.8	9858.67	11718.3	18138.7	4093.73	828.4	957.6	0	1134.47	10670.3	5718.07	6345	309.133	6535.47	0	25318.3	9954.53	10436.7	27672.3	9020.2	7034	25517.9	8717.6	20526.4	20546.3	0	4794.8
AMA1_292.2	16681.2	2079.53	635.6	10763.7	7900.93	8287.73	8023.4	8351.73	11521.3	1832.2	720.867	9113.27	4431.53	8922.2	3177.47	8242.8	4305.47	2069.67	23973.7	2815.47	164.667	1110	6222.8	9903.67	15651.3	13853.7	3430.73	434.4	1458.6	5114.87	8998.47	8085.33	3530.07	4775	2057.13	8151.47	1428.8	13394.3	11917.5	13583.7	20683.3	20651.2	2807	19075.9	3328.6	17509.4	10401.3	0	6716.8
AMA1_110.1	13752.2	0	0	12767.7	10051.9	10253.7	2925.4	16603.7	6748.27	8764.2	1679.87	14812.3	4891.53	5814.2	5202.47	8237.8	6861.47	2738.67	28783.7	2347.47	3442.67	0	7168.8	6893.67	13427.3	19021.7	3760.73	4632.4	845.6	1639.87	3119.47	6551.33	2716.07	8240	608.133	10670.5	1350.8	11770.3	13200.5	14140.7	22243.3	2779.2	5555	20785.9	2787.6	11991.4	16111.3	0	585.8
AMA1_265.2	11622.2	1119.53	0	14323.7	6353.93	11141.7	17767.4	12492.7	11571.3	5625.2	0	14642.3	5245.53	2605.2	5655.47	6283.8	7718.47	2234.67	27067.7	2595.47	654.667	252	16022.8	9551.67	15841.3	12020.7	7956.73	8065.4	709.6	8295.87	8523.47	9335.33	3233.07	7485	0	8777.47	8246.8	9005.33	12489.5	16681.7	25544.3	29574.2	7359	20579.9	695.6	16756.4	12219.3	0	5079.8
AMA1_255.1	14736.2	152.533	0	11937.7	11991.9	9922.73	7177.4	12838.7	0	7831.2	1700.87	8682.27	4745.53	5369.2	4150.47	7300.8	8199.47	4954.67	41883.7	3637.47	0	0	5316.8	8438.67	10522.3	20278.7	3502.73	1174.4	805.6	5325.87	0	7134.33	4932.07	6462	0	10681.5	0	17082.3	13513.5	13939.7	21712.3	12162.2	4532	20357.9	6493.6	15375.4	15615.3	0	2061.8
AMA1_276.2	17226.2	860.533	241.6	14026.7	10291.9	10066.7	9453.4	15303.7	14006.3	5665.2	2271.87	16787.3	4884.53	5059.2	5385.47	7969.8	7176.47	4427.67	25892.7	3394.47	2389.67	0	9112.8	11069.7	16091.3	15631.7	3397.73	0	292.6	4863.87	9681.47	8993.33	4331.07	7626	794.133	11799.5	2105.8	13764.3	13587.5	14451.7	25496.3	29111.2	2303	22629.9	3599.6	15299.4	13315.3	0	5132.8
AMA1_88.2	13891.2	0	0	13459.7	10092.9	1000.73	7507.4	19094.7	10579.3	3804.2	1618.87	17879.3	3189.53	3085.2	4984.47	5071.8	8943.47	4898.67	25018.7	3726.47	0	0	8736.8	9254.67	18202.3	10165.7	2630.73	0	59.6	0	7731.47	8164.33	4266.07	6678	262.133	10668.5	218.8	10963.3	10442.5	17744.7	27448.3	26879.2	2443	25413.9	1542.6	15900.4	11515.3	0	4193.8
AMA1_289.1	15417.2	0	769.6	14640.7	12049.9	9521.73	6935.4	17020.7	10789.3	10697.2	1995.87	11214.3	3369.53	4913.2	7094.47	8705.8	8329.47	4932.67	26997.7	3284.47	2477.67	0	8480.8	6182.67	14572.3	17989.7	4086.73	2262.4	886.6	0	10202.5	9018.33	4743.07	9319	658.133	11807.5	1891.8	17957.3	15131.5	17697.7	25188.3	30094.2	2187	25779.9	4830.6	16297.4	14129.3	0	4676.8
AMA1_189.1	14745.2	1973.53	0	13730.7	9481.93	2856.73	20426.4	18743.7	10691.3	3716.2	1477.87	16856.3	6089.53	7868.2	6117.47	8215.8	8200.47	4257.67	22068.7	4563.47	2344.67	0	20566.8	12813.7	18826.3	13021.7	4384.73	7585.4	1136.6	5085.87	10280.5	8855.33	5360.07	6399	2356.13	8508.47	14778.8	13602.3	12837.5	20386.7	24845.3	27950.2	6179	27612.9	3541.6	16809.4	17811.3	0	4648.8
AMA1_198.1	15938.2	947.533	28.6	13466.7	3807.93	11344.7	21275.4	14468.7	12506.3	2313.2	144.867	12517.3	6199.53	4454.2	4363.47	7768.8	3549.47	1603.67	27081.7	3523.47	157.667	650	10555.8	10248.7	16351.3	15462.7	2803.73	6865.4	1520.6	6744.87	12490.5	9042.33	5928.07	7449	669.133	8927.47	11310.8	10374.3	12951.5	17557.7	23615.3	28833.2	7686	23863.9	2161.6	16073.4	14448.3	0	7387.8
AMA1_241.1	17761.2	3249.53	380.6	14521.7	11791.9	7835.73	20280.4	14637.7	13960.3	3899.2	0	14170.3	7169.53	10367.2	5149.47	9514.8	10362.5	5420.67	23558.7	3740.47	1539.67	1459	15930.8	14615.7	12001.3	16203.7	4362.73	7041.4	310.6	10564.9	10728.5	10985.3	6480.07	6222	2938.13	10478.5	16051.8	19960.3	14799.5	17231.7	24595.3	23404.2	9031	23210.9	7034.6	20928.4	13896.3	0	7720.8
AMA1_1.2	16466.2	119.533	2066.6	15647.7	7364.93	15380.7	17610.4	18127.7	13242.3	3616.2	1957.87	15230.3	6562.53	6640.2	5523.47	5966.8	4748.47	0	27215.7	2205.47	5601.67	466	7882.8	11159.7	13851.3	17034.7	11381.7	8400.4	2091.6	4484.87	10469.5	5256.33	4234.07	8389	987.133	12050.5	8484.8	15196.3	14863.5	16186.7	20546.3	28826.2	8267	19271.9	5140.6	7527.4	11945.3	0	6712.8
AMA1_120.1	12989.2	0	356.6	12247.7	6945.93	13967.7	18203.4	12326.7	11786.3	6586.2	117.867	10983.3	4189.53	3223.2	4606.47	6614.8	4734.47	2303.67	37362.7	2051.47	1905.67	0	7572.8	10137.7	13788.3	18274.7	2152.73	7227.4	1120.6	3550.87	10953.5	7254.33	4301.07	5580	225.133	10055.5	9516.8	11716.3	11084.5	16066.7	21569.3	27371.2	0	22129.9	3151.6	12033.4	12236.3	0	5716.8
AMA1_273.1	13032.2	0	1790.6	15222.7	7335.93	15427.7	18669.4	19782.7	13337.3	9197.2	467.867	13696.3	5204.53	5027.2	6974.47	6046.8	3267.47	655.667	27346.7	1575.47	12579.7	115	8532.8	10452.7	15193.3	15769.7	3006.73	6868.4	1325.6	4915.87	11676.5	6505.33	4889.07	10334	400.133	11632.5	8745.8	12462.3	14428.5	17461.7	23620.3	25824.2	7704	21199.9	4640.6	11265.4	14038.3	0	6025.8
AMA1_57.2	11805.2	0	2386.6	13263.7	7665.93	13200.7	23129.4	17615.7	15441.3	5912.2	3484.87	15541.3	4743.53	3526.2	7123.47	6566.8	8515.47	773.667	29599.7	2067.47	7741.67	0	12163.8	13136.7	16038.3	11419.7	1981.73	7344.4	1137.6	7371.87	12718.5	9426.33	4269.07	8701	303.133	10546.5	11445.8	6513.33	13863.5	21920.7	24829.3	31604.2	6159	27177.9	4641.6	14882.4	12279.3	0	4977.8
AMA1_285.1	17175.2	0	1047.6	15398.7	9904.93	12769.7	20182.4	16457.7	12892.3	5932.2	0	17148.3	6830.53	4346.2	6731.47	6426.8	3098.47	4781.67	20681.7	3881.47	3452.67	0	18761.8	13768.7	17887.3	14396.7	4787.73	6871.4	893.6	0	8568.47	7991.33	842.067	6278	2067.13	12619.5	12725.8	17068.3	14847.5	15810.7	23625.3	28125.2	4790	20094.9	3405.6	14712.4	22678.3	0	6134.8
AMA1_383.2	21875.2	65.5333	0	13043.7	10020.9	9974.73	6585.4	15566.7	10787.3	3559.2	3787.87	14947.3	5638.53	5022.2	3475.47	7094.8	6920.47	3251.67	33121.7	4111.47	1593.67	981	5301.8	10685.7	15700.3	19220.7	11892.7	1090.4	382.6	0	6236.47	8787.33	5767.07	6518	1687.13	11320.5	0	20533.3	12959.5	15965.7	25891.3	9053.2	7480	24389.9	6167.6	14891.4	21674.3	0	7393.8
AMA1_110.2	13172.2	0	2019.6	14188.7	9706.93	13258.7	20609.4	12239.7	13100.3	10940.2	0	15303.3	6233.53	4030.2	8292.47	7192.8	7076.47	3000.67	23556.7	525.467	4624.67	0	22042.8	11768.7	19662.3	17134.7	3113.73	7009.4	1267.6	999.867	8240.47	7982.33	172.067	7591	2593.13	7877.47	10740.8	10994.3	13802.5	17218.7	23462.3	28359.2	4741	17455.9	648.6	11232.4	14482.3	0	2637.8
AMA1_342.1	19708.2	1132.53	0	13285.7	11552.9	10524.7	8820.4	13838.7	12704.3	5143.2	1162.87	19466.3	5294.53	7225.2	3875.47	11019.8	6767.47	5309.67	26714.7	4853.47	2177.67	1462	5736.8	11482.7	17069.3	19624.7	13645.7	0	1032.6	5061.87	9171.47	10416.3	5099.07	6395	1662.13	10735.5	2642.8	18727.3	13296.5	13151.7	25050.3	31943.2	1305	24737.9	6509.6	16381.4	14601.3	522.333	6878.8
AMA1_121.1	17999.2	19.5333	857.6	13413.7	10415.9	13267.7	8302.4	15373.7	10671.3	9810.2	1132.87	14566.3	5741.53	5915.2	5180.47	8316.8	8300.47	5259.67	31593.7	3025.47	4448.67	980	9130.8	11978.7	16925.3	19736.7	4111.73	0	750.6	6497.87	10230.5	7927.33	4321.07	6937	1666.13	11329.5	1906.8	18188.3	12523.5	15678.7	23085.3	28737.2	4116	22620.9	5135.6	14208.4	15302.3	47.3333	7138.8
AMA1_77.1	16418.2	935.533	557.6	14705.7	8237.93	5059.73	14089.4	17935.7	9188.27	0	2428.87	14473.3	7398.53	6267.2	3325.47	5371.8	5742.47	728.667	28086.7	3906.47	2170.67	1015	7006.8	10617.7	14030.3	17052.7	12431.7	6509.4	1811.6	5813.87	9654.47	5894.33	5131.07	7187	3341.13	8601.47	10062.8	11777.3	11074.5	16332.7	20830.3	29569.2	8021	20187.9	4867.6	10472.4	12286.3	0	8131.8
AMA1_262.1	11494.2	0	0	10352.7	6220.93	0	9081.4	16095.7	9249.27	4576.2	1171.87	14837.3	2371.53	3503.2	3505.47	3982.8	4090.47	4015.67	27111.7	1129.47	0	0	10751.8	10050.7	16413.3	11773.7	2663.73	0	346.6	0	6721.47	3087.33	2078.07	4764	0	9371.47	880.8	6149.33	8380.53	15373.7	19372.3	28571.2	0	18462.9	376.6	10832.4	10195.3	0	1640.8
AMA1_71.2	16807.2	0	0	13511.7	10966.9	3831.73	6469.4	14361.7	10439.3	7655.2	2778.87	6015.27	1417.53	4546.2	3961.47	7970.8	8874.47	4698.67	29364.7	3760.47	1057.67	0	5199.8	9975.67	10246.3	17777.7	3618.73	0	870.6	0	6040.47	7973.33	4077.07	8935	516.133	9931.47	1218.8	16180.3	13756.5	14965.7	23482.3	22145.2	0	24507.9	3166.6	14656.4	13713.3	0	2655.8
AMA1_297.2	12054.2	0	0	12160.7	10670.9	1144.73	0	18739.7	0	6749.2	2460.87	6350.27	3291.53	3367.2	3328.47	6345.8	6233.47	2828.67	32452.7	2334.47	0	0	7989.8	6433.67	15069.3	18226.7	2367.73	2278.4	43.6	0	0	5815.33	2912.07	8904	0	11245.5	0	13998.3	10896.5	16051.7	20650.3	0	885	21655.9	3086.6	11807.4	15005.3	0	2287.8
AMA1_50.1	17772.2	870.533	0	13592.7	10581.9	14821.7	7452.4	17358.7	7441.27	9458.2	2584.87	638.267	6412.53	4257.2	4422.47	8639.8	9187.47	4548.67	28002.7	3994.47	0	1699	7004.8	6015.67	14791.3	15176.7	4696.73	3406.4	1135.6	1545.87	2429.47	8087.33	7429.07	7391	671.133	12356.5	0	19882.3	14540.5	19464.7	23667.3	8426.2	7692	27126.9	7704.6	15514.4	18744.3	0	5911.8
AMA1_52.1	16563.2	760.533	1526.6	14710.7	8435.93	14651.7	17120.4	16247.7	12055.3	1770.2	232.867	13427.3	6931.53	6694.2	5276.47	6085.8	6396.47	696.667	28971.7	2628.47	4439.67	584	7292.8	10518.7	13785.3	18674.7	12138.7	7563.4	1880.6	6270.87	10259.5	5459.33	4376.07	8215	1083.13	10592.5	10380.8	14310.3	14490.5	15064.7	19643.3	29765.2	8302	19000.9	3989.6	10296.4	13117.3	0	7708.8
AMA1_9.1	19454.2	121.533	455.6	16014.7	12250.9	15444.7	0	18522.7	0	11127.2	1515.87	12076.3	7687.53	6495.2	5919.47	9744.8	10229.5	5020.67	32538.7	4742.47	950.667	0	4027.8	10345.7	12863.3	19737.7	11952.7	4092.4	1595.6	2227.87	0	9498.33	6496.07	11918	1527.13	13273.5	0	21301.3	17055.5	19874.7	24815.3	0	8832	26247.9	7221.6	19391.4	17180.3	0	7963.8
AMA1_290.1	12745.2	1148.53	783.6	9371.67	6671.93	10472.7	18510.4	10192.7	10715.3	5280.2	0	10720.3	6458.53	4785.2	2987.47	6745.8	3392.47	1184.67	28705.7	1686.47	2112.67	743	12391.8	7526.67	12294.3	18748.7	12298.7	6279.4	1717.6	5741.87	7674.47	5322.33	4033.07	5777	348.133	8181.47	8378.8	12219.3	9087.53	13210.7	15258.3	27701.2	5616	16561.9	3458.6	10840.4	13955.3	0	5581.8
AMA1_174.1	13586.2	0	0	11709.7	10589.9	9156.73	4394.4	12589.7	6660.27	7179.2	1423.87	10467.3	4942.53	10913.2	3447.47	8361.8	5692.47	3701.67	23163.7	3988.47	0	0	6205.8	7377.67	11873.3	13975.7	3757.73	919.4	816.6	3582.87	4936.47	9510.33	4927.07	8052	273.133	10824.5	0	15112.3	13038.5	13900.7	26038.3	11157.2	5288	23823.9	4840.6	12817.4	15009.3	0	1813.8
AMA1_202.2	18896.2	0	1168.6	14330.7	14239.9	7204.73	21492.4	12345.7	12339.3	5842.2	0	17304.3	6929.53	6149.2	6721.47	9643.8	6776.47	7221.67	20178.7	1883.47	3867.67	0	16720.8	15551.7	13873.3	16127.7	4774.73	6501.4	923.6	2258.87	9664.47	12293.3	5202.07	4817	2967.13	5974.47	17415.8	23023.3	12790.5	13296.7	25998.3	28631.2	7143	22208.9	6575.6	17957.4	22374.3	0	6851.8
AMA1_115.2	12328.2	0	0	12020.7	7811.93	12129.7	17029.4	15962.7	11484.3	1599.2	800.867	13029.3	2904.53	3403.2	2823.47	3755.8	4622.47	61.6667	32181.7	1348.47	0	0	6482.8	8479.67	13599.3	16453.7	2038.73	6710.4	1080.6	4595.87	7745.47	5528.33	3997.07	4282	173.133	12767.5	7505.8	15091.3	13586.5	15805.7	21065.3	26481.2	7462	15862.9	4548.6	9577.4	12723.3	0	5833.8
AMA1_6.1	14104.2	606.533	0	14391.7	9772.93	11693.7	21355.4	16163.7	12270.3	8724.2	0	15254.3	5823.53	4042.2	5627.47	7639.8	5574.47	3952.67	23151.7	3277.47	2611.67	0	19457.8	11651.7	16766.3	15870.7	3874.73	7266.4	1284.6	3246.87	8851.47	8613.33	4761.07	7646	1319.13	11772.5	11981.8	14429.3	13843.5	15919.7	23125.3	28569.2	5684	21525.9	4101.6	12094.4	19555.3	0	5649.8
AMA1_230.1	17158.2	0	221.6	9189.67	9463.93	7701.73	7061.4	9125.73	8496.27	4946.2	1442.87	11605.3	3695.53	4897.2	3099.47	6784.8	6552.47	2905.67	36654.7	1667.47	2049.67	887	6089.8	8581.67	12650.3	18498.7	7556.73	0	1034.6	0	6341.47	6054.33	2933.07	6107	821.133	7995.47	1413.8	12776.3	8480.53	9547.73	15770.3	32660.2	1056	17393.9	4682.6	12190.4	13168.3	0	5081.8
AMA1_231.1	15966.2	786.533	0	11207.7	12331.9	9456.73	6519.4	11826.7	11977.3	7348.2	1343.87	13566.3	4592.53	4661.2	3107.47	6556.8	8328.47	4864.67	30217.7	2909.47	1352.67	1338	7156.8	8056.67	13482.3	18181.7	5325.73	0	1128.6	6888.87	8000.47	7289.33	4232.07	3929	712.133	10196.5	2110.8	18929.3	11292.5	13594.7	20448.3	30190.2	1083	21365.9	4820.6	15075.4	11723.3	0	6316.8
AMA1_268.2	18058.2	3317.53	888.6	12041.7	10653.9	7736.73	4104.4	7252.73	9423.27	3649.2	979.867	10198.3	0	6884.2	2390.47	8307.8	8030.47	4566.67	33529.7	3277.47	2538.67	2099	5519.8	7468.67	0	19190.7	3057.73	0	1357.6	0	8907.47	8722.33	4138.07	5668	1690.13	9278.47	237.8	21214.3	11197.5	10965.7	20309.3	31792.2	5951	20503.9	7016.6	17642.4	13325.3	835.333	7152.8
AMA1_334.2	20771.2	858.533	0	15724.7	10403.9	12835.7	3648.4	15181.7	8363.27	10003.2	2893.87	8654.27	6670.53	6649.2	5664.47	6152.8	5219.47	2711.67	33786.7	4332.47	5722.67	267	8162.8	9130.67	11121.3	18414.7	2702.73	4934.4	884.6	3231.87	3981.47	9515.33	6096.07	10894	1215.13	11488.5	0	18396.3	14451.5	16608.7	25474.3	9773.2	7114	21035.9	6320.6	18419.4	20978.3	0	5655.8
AMA1_275.1	16594.2	739.533	0	12707.7	10371.9	13326.7	0	14344.7	5091.27	8486.2	1225.87	0	5175.53	5264.2	4359.47	8469.8	8014.47	3355.67	35197.7	3273.47	0	987	4902.8	10348.7	12486.3	20384.7	2306.73	2818.4	906.6	0	11792.5	6637.33	4198.07	7526	2407.13	11577.5	0	18231.3	12205.5	16947.7	21605.3	11755.2	7045	22561.9	4868.6	15329.4	17665.3	0	3679.8
AMA1_112.1	15363.2	369.533	281.6	12641.7	9080.93	7747.73	18896.4	13610.7	11830.3	3938.2	0	12273.3	4719.53	9366.2	3610.47	8311.8	9079.47	4137.67	23004.7	3797.47	2032.67	1023	14940.8	12086.7	15848.3	15299.7	2850.73	5422.4	99.6	8387.87	7945.47	4954.33	5091.07	5533	1961.13	10817.5	13626.8	16357.3	13048.5	14712.7	20480.3	19869.2	7499	19910.9	4808.6	20799.4	12720.3	0	6036.8
AMA1_225.2	13720.2	0	130.6	14086.7	6979.93	10475.7	19705.4	17419.7	13140.3	10896.2	378.867	16628.3	3317.53	2906.2	6327.47	5679.8	6646.47	4100.67	22636.7	324.467	2200.67	0	18776.8	9912.67	17456.3	11531.7	2057.73	7093.4	159.6	2108.87	8048.47	8395.33	3318.07	4862	744.133	8015.47	10621.8	10878.3	13754.5	18836.7	24247.3	28323.2	3940	22907.9	1020.6	12422.4	16671.3	0	2624.8
AMA1_265.1	16133.2	2808.53	0	11176.7	12017.9	9482.73	2834.4	10983.7	10892.3	6788.2	861.867	14284.3	5700.53	5532.2	3275.47	8731.8	9012.47	4886.67	33464.7	3805.47	1095.67	2053	4015.8	5284.67	14134.3	18417.7	11692.7	0	889.6	8201.87	9059.47	10656.3	4741.07	7227	1099.13	8979.47	0	21126.3	8973.53	10126.7	22557.3	31099.2	2247	20810.9	6904.6	16080.4	12477.3	414.333	7713.8
AMA1_266.1	15836.2	1144.53	0	10336.7	8963.93	6785.73	5445.4	12554.7	3306.27	3721.2	1578.87	7714.27	2704.53	5372.2	3010.47	7505.8	5838.47	2852.67	34221.7	3545.47	38.6667	0	4528.8	7013.67	8928.33	20515.7	2694.73	761.4	1067.6	0	2554.47	7842.33	3990.07	6059	313.133	7259.47	0	13592.3	10475.5	12913.7	18467.3	15818.2	3242	20958.9	4383.6	14981.4	15988.3	0	2299.8
AMA1_82.1	19014.2	1639.53	687.6	9934.67	11564.9	11689.7	7397.4	13716.7	13359.3	9648.2	1334.87	19250.3	4936.53	4793.2	4896.47	11569.8	7801.47	5258.67	25186.7	3163.47	2158.67	1348	7869.8	9021.67	16848.3	12576.7	4298.73	0	0	2865.87	10051.5	10539.3	3608.07	6169	1089.13	11185.5	3387.8	19392.3	12990.5	15355.7	22913.3	26143.2	1466	24573.9	5535.6	17089.4	16247.3	132.333	7924.8
AMA1_184.2	16122.2	0	0	11135.7	8741.93	9043.73	4393.4	13952.7	8168.27	2397.2	1817.87	9421.27	4054.53	5230.2	3771.47	7559.8	3880.47	1839.67	25580.7	2929.47	2328.67	0	6536.8	8805.67	13351.3	14207.7	2918.73	1554.4	406.6	0	4689.47	7231.33	3964.07	5885	442.133	8467.47	0	11907.3	11882.5	13137.7	22762.3	12503.2	2681	19676.9	3885.6	14502.4	17481.3	0	0
AMA1_300.1	12301.2	0	1256.6	9650.67	1445.93	11122.7	19083.4	15333.7	11885.3	8018.2	66.8667	12303.3	3929.53	2898.2	3786.47	6241.8	2835.47	0	28016.7	1521.47	3351.67	0	9727.8	9535.67	14668.3	15220.7	903.733	7070.4	774.6	3955.87	10390.5	5428.33	2634.07	7059	0	10512.5	8592.8	4749.33	12773.5	17210.7	18156.3	25659.2	4863	19932.9	2041.6	8636.4	12223.3	0	4481.8
AMA1_244.2	19211.2	2607.53	0	14060.7	9645.93	9221.73	16468.4	7919.73	10956.3	6313.2	0	13240.3	6841.53	5687.2	4863.47	9641.8	9727.47	4266.67	31671.7	3541.47	3577.67	1022	16531.8	11677.7	13540.3	19446.7	3177.73	7089.4	1044.6	9186.87	8334.47	8906.33	4495.07	7174	1566.13	9370.47	14091.8	17068.3	11769.5	13923.7	21979.3	32419.2	8145	18863.9	4716.6	15376.4	13671.3	141.333	6060.8
AMA1_142.1	13084.2	767.533	0	9959.67	8585.93	12506.7	2520.4	13657.7	11252.3	5508.2	576.867	13661.3	5246.53	3595.2	3997.47	6186.8	6315.47	5054.67	26558.7	3001.47	1000.67	1085	5948.8	8748.67	14848.3	16787.7	2759.73	0	765.6	6416.87	9507.47	8415.33	4426.07	4936	780.133	8920.47	771.8	19177.3	11208.5	13832.7	23477.3	28776.2	1726	22469.9	4968.6	14723.4	12260.3	0	7692.8
AMA1_235.1	10501.2	0	350.6	10625.7	3235.93	12642.7	18369.4	15175.7	11446.3	1570.2	699.867	12098.3	3658.53	3270.2	2188.47	3580.8	4245.47	0	27336.7	559.467	389.667	0	8635.8	8606.67	13941.3	14020.7	8214.73	6061.4	1202.6	5307.87	8701.47	4774.33	2262.07	3594	0	9579.47	7671.8	5365.33	11978.5	15742.7	19725.3	25826.2	6162	21505.9	3923.6	10537.4	10218.3	0	4890.8
AMA1_2.1	10800.2	561.533	0	10048.7	9024.93	10023.7	9437.4	12457.7	1022.27	6661.2	1716.87	7199.27	838.533	4655.2	4468.47	3409.8	7020.47	1087.67	37017.7	1481.47	573.667	0	6466.8	846.667	8622.33	20627.7	1124.73	2171.4	1939.6	761.867	1596.47	1585.33	1609.07	7761	0	8116.47	0	3147.33	12009.5	14146.7	12762.3	17818.2	0	13060.9	1402.6	4445.4	15353.3	0	0
AMA1_108.1	9665.2	0	150.6	11644.7	8108.93	10341.7	16712.4	16170.7	10017.3	3860.2	0	14208.3	3343.53	2159.2	4583.47	3194.8	6366.47	2814.67	26417.7	2517.47	601.667	0	16130.8	6362.67	14157.3	15301.7	717.733	6286.4	608.6	2888.87	6140.47	7039.33	969.067	4265	0	10961.5	6631.8	12325.3	13194.5	16041.7	21319.3	24639.2	4682	21081.9	3793.6	11235.4	12003.3	0	3130.8
AMA1_143.2	15950.2	0	0	10148.7	8907.93	9207.73	5528.4	13837.7	4518.27	7457.2	2135.87	7199.27	3580.53	4207.2	3570.47	7317.8	7629.47	2378.67	35627.7	660.467	0	0	7276.8	7302.67	12130.3	17982.7	2392.73	3405.4	199.6	36.8667	3092.47	4959.33	2380.07	7036	62.1333	10159.5	0	15571.3	12545.5	13596.7	17922.3	4728.2	8779	18271.9	4938.6	10577.4	14279.3	0	1478.8
AMA1_303.2	14375.2	0	687.6	13029.7	3705.93	15938.7	21112.4	12992.7	14362.3	7920.2	335.867	13085.3	6332.53	4842.2	5425.47	9797.8	4316.47	2359.67	26243.7	1925.47	3837.67	133	15011.8	12954.7	15924.3	14159.7	11694.7	6207.4	951.6	6127.87	15746.5	7557.33	5384.07	7672	637.133	8583.47	12515.8	11488.3	10949.5	15852.7	21258.3	29106.2	7347	23323.9	2931.6	13626.4	15209.3	0	7783.8
AMA1_17.1	20054.2	0	2365.6	10863.7	9310.93	8615.73	5620.4	15700.7	11402.3	10741.2	1808.87	10243.3	1961.53	4800.2	4391.47	12122.8	4182.47	6083.67	28081.7	3064.47	6689.67	0	11447.8	7854.67	13963.3	14772.7	3361.73	0	519.6	2352.87	8487.47	6995.33	3576.07	7464	1626.13	11677.5	1278.8	14657.3	12806.5	14728.7	23130.3	20377.2	4601	24874.9	4779.6	13709.4	16502.3	783.333	4408.8
AMA1_213.1	13954.2	4.53333	1351.6	12331.7	8252.93	9525.73	10268.4	13540.7	13296.3	9554.2	1575.87	16054.3	4275.53	2590.2	6459.47	8716.8	8224.47	5469.67	25134.7	3139.47	3524.67	0	12860.8	11449.7	14335.3	8240.67	3780.73	0	633.6	3517.87	10145.5	7513.33	4042.07	8158	921.133	11715.5	1058.8	11341.3	12262.5	16987.7	25821.3	25458.2	0	23291.9	4160.6	15950.4	11426.3	0	3685.8
AMA1_47.1	27652.2	138.533	0	17237.7	16160.9	5426.73	16523.4	6376.73	8104.27	1922.2	0	10783.3	6330.53	8973.2	2220.47	6772.8	13966.5	2237.67	44163.7	1026.47	0	276	10107.8	8854.67	12442.3	40233.7	4098.73	12555.4	961.6	6693.87	9643.47	2658.33	3498.07	7130	1797.13	9123.47	10573.8	15949.3	10900.5	10992.7	16484.3	44268.2	11318	13997.9	3652.6	11811.4	14046.3	0	3932.8
AMA1_170.1	12845.2	1089.53	1195.6	13229.7	6967.93	17006.7	18163.4	17978.7	13009.3	7754.2	286.867	13742.3	4961.53	4806.2	5852.47	6872.8	3072.47	637.667	26123.7	2548.47	4034.67	1044	7311.8	9789.67	12913.3	12302.7	3868.73	6894.4	810.6	4575.87	10433.5	8043.33	6409.07	7378	863.133	11682.5	9168.8	16021.3	14461.5	15933.7	22040.3	24093.2	7579	18989.9	5118.6	12956.4	14166.3	0	7375.8
AMA1_23.1	12651.2	0	0	12802.7	5026.93	12221.7	0	15405.7	0	5954.2	2858.87	3104.27	1798.53	7841.2	4948.47	7932.8	5621.47	2749.67	19232.7	1764.47	2830.67	0	6170.8	7582.67	9602.33	9340.67	2820.73	2786.4	780.6	0	0	8192.33	4582.07	8962	793.133	6026.47	0	11295.3	13610.5	15573.7	25399.3	0	760	26259.9	2481.6	13523.4	17060.3	0	819.8
AMA1_117.1	11863.2	0	1221.6	13789.7	7601.93	11258.7	19969.4	15415.7	12660.3	9076.2	0	14631.3	5368.53	3411.2	7912.47	6918.8	3898.47	4974.67	20545.7	2191.47	4012.67	0	19109.8	12178.7	18748.3	10442.7	3154.73	6863.4	527.6	0	8956.47	8729.33	0	6518	2185.13	12077.5	10818.8	12117.3	13152.5	17129.7	22220.3	25086.2	3660	19948.9	643.6	12949.4	16050.3	0	4081.8
AMA1_109.1	17219.2	271.533	784.6	11167.7	11244.9	2031.73	8380.4	10611.7	11231.3	4106.2	1556.87	14163.3	4277.53	9523.2	3300.47	9149.8	8344.47	5601.67	20722.7	2896.47	15.6667	0	6692.8	11423.7	13349.3	11361.7	13532.7	0	892.6	2736.87	8645.47	7299.33	4027.07	4884	1882.13	7527.47	2909.8	9241.33	9515.53	12648.7	23272.3	21486.2	941	21908.9	2384.6	16666.4	13179.3	0	4462.8
AMA1_272.2	13656.2	273.533	646.6	10663.7	7937.93	11897.7	16865.4	14154.7	11087.3	7249.2	0	13693.3	5875.53	3729.2	6580.47	7135.8	4847.47	2440.67	23872.7	2374.47	3385.67	0	17344.8	10585.7	15421.3	11177.7	2643.73	6046.4	16.6	1726.87	8737.47	7353.33	4088.07	6082	711.133	5930.47	10649.8	10117.3	10654.5	13495.7	21761.3	27063.2	4789	17687.9	1130.6	11461.4	16246.3	0	4388.8
AMA1_234.1	14258.2	2185.53	0	11735.7	7927.93	8794.73	15570.4	12031.7	9799.27	2870.2	594.867	11190.3	5021.53	5550.2	3505.47	4865.8	4894.47	0	27994.7	2033.47	1717.67	579	4539.8	9154.67	11737.3	16892.7	10909.7	5745.4	1251.6	5616.87	8635.47	7267.33	4740.07	4131	607.133	8453.47	8797.8	10405.3	10447.5	12185.7	17438.3	25010.2	7158	16892.9	4573.6	10014.4	13007.3	0	7763.8
AMA1_230.2	16760.2	1560.53	0	11383.7	8838.93	8461.73	0	7860.73	0	4501.2	1426.87	0	5046.53	5163.2	4059.47	7711.8	4792.47	1916.67	34426.7	3186.47	0	247	2763.8	6097.67	11174.3	19592.7	1754.73	540.4	1182.6	1814.87	0	5660.33	4177.07	5815	541.133	7025.47	0	16008.3	8658.53	11514.7	19484.3	0	7008	19507.9	3596.6	14148.4	13972.3	0	3138.8
AMA1_353.1	15030.2	34.5333	0	9968.67	9523.93	8281.73	18887.4	8090.73	11136.3	2447.2	0	11335.3	5841.53	3620.2	4958.47	7615.8	5202.47	3563.67	24259.7	2478.47	936.667	201	17248.8	11819.7	15125.3	12198.7	3769.73	4545.4	268.6	4299.87	8874.47	10438.3	2949.07	2848	1106.13	10399.5	13304.8	15242.3	12038.5	13925.7	21951.3	23874.2	6514	19849.9	3406.6	17776.4	16057.3	0	6552.8
AMA1_103.1	10332.2	0	153.6	8140.67	8624.93	0	1804.4	2536.73	3961.27	2667.2	898.867	4768.27	2274.53	3726.2	3156.47	508.8	5536.47	1310.67	32550.7	0	0	0	3845.8	5230.67	8476.33	21776.7	3033.73	0	1273.6	2888.87	2870.47	1895.33	635.067	1614	0	3747.47	0	3159.33	3114.53	3509.73	9551.33	26137.2	0	6209.87	0	4273.4	4454.27	0	0
AMA1_240.1	11577.2	0	2056.6	9625.67	3737.93	8044.73	18253.4	13881.7	11836.3	3284.2	368.867	10193.3	2290.53	3233.2	3676.47	5180.8	3159.47	0	27127.7	1406.47	3962.67	0	8164.8	9629.67	13005.3	11493.7	8192.73	5688.4	805.6	2448.87	10025.5	5521.33	2962.07	4829	119.133	8820.47	9097.8	6389.33	11560.5	15553.7	17901.3	23105.2	3637	18860.9	3216.6	10419.4	12688.3	0	1974.8
AMA1_164.1	15471.2	926.533	2082.6	11888.7	8098.93	9584.73	6877.4	16569.7	11773.3	10616.2	1346.87	10437.3	2435.53	3939.2	5160.47	9223.8	4240.47	5251.67	23890.7	3991.47	4899.67	0	8420.8	7308.67	16237.3	11425.7	3307.73	0	550.6	5918.87	8164.47	9118.33	3826.07	7776	1414.13	11339.5	3591.8	16461.3	12672.5	17086.7	24877.3	22602.2	0	23797.9	5002.6	15285.4	14839.3	413.333	5816.8
AMA1_57.1	12052.2	1008.53	2065.6	13436.7	7966.93	9594.73	19118.4	12422.7	11913.3	9743.2	124.867	14960.3	5690.53	3052.2	9261.47	8391.8	9339.47	3967.67	23198.7	670.467	6383.67	0	19929.8	10936.7	16309.3	9348.67	2636.73	6660.4	262.6	3668.87	9529.47	9141.33	3438.07	6756	616.133	6928.47	11886.8	10190.3	11809.5	16319.7	22719.3	26026.2	5399	21531.9	2684.6	13514.4	13624.3	0	4491.8
AMA1_197.1	16750.2	0	699.6	10086.7	3588.93	6737.73	18702.4	8829.73	10854.3	2195.2	396.867	10970.3	4581.53	4290.2	3020.47	8451.8	2554.47	1905.67	27864.7	961.467	546.667	25	8912.8	12035.7	14889.3	14510.7	4038.73	5596.4	262.6	4809.87	11287.5	5955.33	4773.07	3234	1177.13	9958.47	12050.8	12109.3	11048.5	14307.7	19979.3	24921.2	7292	18801.9	4792.6	15533.4	13831.3	0	7704.8
AMA1_216.2	13628.2	354.533	0	9279.67	7714.93	2992.73	11768.4	5181.73	6115.27	1696.2	0	7169.27	4520.53	4290.2	2382.47	5136.8	3254.47	1848.67	28718.7	1461.47	161.667	0	6964.8	7758.67	7955.33	18905.7	6464.73	5761.4	759.6	5092.87	5034.47	5649.33	1763.07	3843	522.133	5159.47	8235.8	10136.3	6076.53	11558.7	14708.3	27941.2	5510	13161.9	2075.6	8675.4	10675.3	0	3363.8
AMA1_18.1	12638.2	0	1301.6	9258.67	6503.93	11035.7	17125.4	13930.7	11182.3	2970.2	655.867	12099.3	4897.53	5487.2	3509.47	6266.8	3943.47	729.667	24122.7	1832.47	3452.67	129	7619.8	10668.7	12137.3	11617.7	2180.73	5044.4	778.6	7331.87	9450.47	6526.33	3284.07	6818	422.133	8998.47	9810.8	5259.33	11585.5	15222.7	19663.3	26187.2	7074	19221.9	2597.6	13202.4	12728.3	0	6417.8
AMA1_251.1	8538.2	0	331.6	9973.67	5324.93	4398.73	14484.4	14637.7	9730.27	6866.2	777.867	9691.27	3768.53	2837.2	3516.47	4370.8	3655.47	0	12791.7	155.467	1377.67	0	5505.8	9272.67	12313.3	8932.67	1348.73	6176.4	461.6	2550.87	10152.5	5612.33	2410.07	6925	0	8041.47	7140.8	2947.33	13187.5	10931.7	15351.3	16600.2	4442	16963.9	60.6	8118.4	6755.27	0	1643.8
AMA1_335.1	12882.2	0	1553.6	10374.7	1106.93	13787.7	18036.4	15658.7	11659.3	6241.2	127.867	12446.3	5440.53	3867.2	4260.47	5574.8	748.467	1832.67	26111.7	1525.47	4605.67	655	11665.8	8755.67	12985.3	12239.7	2319.73	5435.4	839.6	2734.87	10229.5	6416.33	5031.07	6671	503.133	9626.47	8190.8	9781.33	11291.5	15881.7	19744.3	25629.2	5492	19555.9	3318.6	11108.4	11846.3	0	6105.8
AMA1_383.1	16558.2	1891.53	110.6	11185.7	8123.93	10697.7	16638.4	10782.7	11183.3	3468.2	2735.87	17698.3	4957.53	3649.2	3654.47	7024.8	7631.47	4410.67	21925.7	3379.47	2584.67	985	16067.8	11481.7	15341.3	14257.7	10351.7	6566.4	748.6	12317.9	8156.47	9974.33	3980.07	4742	2664.13	8869.47	12342.8	20607.3	11615.5	13700.7	25687.3	26539.2	6353	21055.9	5171.6	13894.4	16926.3	0	7530.8
AMA1_378.1	17971.2	558.533	649.6	10070.7	10471.9	9206.73	6596.4	10894.7	10060.3	6129.2	1170.87	13106.3	4565.53	5192.2	3693.47	7896.8	5581.47	3309.67	30060.7	2335.47	1804.67	1104	3945.8	10183.7	12550.3	18687.7	2918.73	0	613.6	2452.87	6207.47	10358.3	3902.07	6650	2075.13	7273.47	2029.8	15252.3	9620.53	7793.73	23451.3	28305.2	3072	18894.9	4053.6	13703.4	15078.3	231.333	6732.8
AMA1_361.1	15500.2	0	0	10449.7	8403.93	8496.73	3377.4	15308.7	8595.27	4585.2	1790.87	9231.27	4864.53	6589.2	3394.47	4630.8	5257.47	2422.67	24404.7	2955.47	78.6667	529	6212.8	8031.67	12190.3	12635.7	10477.7	2546.4	320.6	3114.87	4349.47	8095.33	4815.07	6740	795.133	9384.47	0	15147.3	12566.5	14490.7	21176.3	5567.2	6612	20222.9	5610.6	18568.4	18485.3	0	5636.8
AMA1_196.1	16638.2	0	0	12197.7	8902.93	9366.73	4771.4	14172.7	10241.3	4064.2	1594.87	13736.3	5516.53	5143.2	4199.47	5329.8	3447.47	2711.67	27348.7	3714.47	5724.67	0	6506.8	8015.67	11609.3	10669.7	12686.7	0	140.6	0	4371.47	9402.33	5386.07	6102	1297.13	8215.47	0	14395.3	12392.5	13906.7	25737.3	8323.2	4859	20722.9	5985.6	14928.4	17006.3	0	6230.8
AMA1_334.1	14397.2	712.533	1465.6	10550.7	8355.93	10299.7	17030.4	13296.7	10889.3	6597.2	0	13334.3	5937.53	3995.2	5830.47	7128.8	5319.47	3151.67	23134.7	2805.47	3293.67	384	17676.8	11134.7	13959.3	13094.7	2327.73	5833.4	413.6	5385.87	8696.47	7606.33	43.0667	5466	1251.13	10494.5	11701.8	13027.3	12294.5	12957.7	21848.3	26897.2	5512	20896.9	3221.6	13906.4	16880.3	232.333	5114.8
AMA1_73.1	14148.2	1676.53	255.6	8354.67	7689.93	3388.73	14221.4	11649.7	7079.27	1555.2	0	10909.3	4071.53	3469.2	3265.47	7091.8	6962.47	2747.67	26987.7	2678.47	1713.67	0	13672.8	10156.7	13451.3	12669.7	1593.73	5530.4	43.6	6445.87	6835.47	5098.33	0	3384	873.133	6495.47	11434.8	12098.3	7900.53	12861.7	19520.3	26727.2	5974	21857.9	3162.6	13111.4	13956.3	0	4371.8
AMA1_74.1	7091.2	0	0	6456.67	6063.93	8337.73	14069.4	9693.73	8084.27	0	567.867	6835.27	801.533	2280.2	1151.47	1684.8	1457.47	0	31456.7	1127.47	0	0	5392.8	3382.67	11337.3	13987.7	2344.73	5384.4	934.6	4502.87	3678.47	2139.33	2259.07	2487	0	6901.47	4054.8	0	7809.53	14342.7	8919.33	25205.2	3417	12827.9	599.6	4341.4	8498.27	0	1520.8
AMA1_48.1	15167.2	472.533	491.6	9948.67	6098.93	12726.7	16424.4	11963.7	10440.3	2677.2	0	12579.3	5729.53	4500.2	2887.47	6044.8	1782.47	1497.67	22043.7	1612.47	432.667	547	3068.8	10349.7	11280.3	11019.7	3487.73	5229.4	993.6	5987.87	9988.47	7059.33	7504.07	5189	884.133	8029.47	9369.8	14871.3	10993.5	9621.73	20611.3	21677.2	7588	17972.9	4694.6	15135.4	11767.3	0	8902.8
AMA1_140.1	18812.2	382.533	1741.6	11802.7	9292.93	5988.73	15912.4	9445.73	9611.27	3010.2	0	11663.3	4594.53	5705.2	2071.47	6329.8	3499.47	3079.67	22392.7	1872.47	305.667	161	4533.8	10136.7	11822.3	17593.7	2637.73	0	1082.6	4915.87	7962.47	7895.33	4162.07	3648	703.133	7753.47	1620.8	10783.3	8290.53	9265.73	16732.3	28760.2	2240	18278.9	1634.6	14199.4	10296.3	0	4768.8
AMA1_284.2	11647.2	1757.53	0	10978.7	8232.93	8644.73	16775.4	12163.7	10343.3	6503.2	0	14231.3	4623.53	2784.2	5364.47	7753.8	7079.47	3337.67	23605.7	2683.47	3943.67	129	14381.8	10319.7	13513.3	11318.7	2082.73	6284.4	0	5407.87	8308.47	9701.33	1577.07	5634	969.133	9267.47	11746.8	13341.3	10454.5	12908.7	23130.3	24056.2	6345	20563.9	3608.6	15277.4	13360.3	0	5381.8
AMA1_160.1	10353.2	0	0	9975.67	7337.93	6835.73	14450.4	13046.7	9091.27	7687.2	0	10676.3	2292.53	1816.2	4903.47	5066.8	5579.47	3410.67	24033.7	278.467	798.667	0	14339.8	8889.67	12420.3	12880.7	1622.73	5754.4	0	6667.87	6812.47	5401.33	1852.07	5722	17.1333	9849.47	7421.8	13754.3	9936.53	13914.7	19554.3	19240.2	6496	16989.9	3433.6	12172.4	8153.27	0	2785.8
AMA1_277.1	9143.2	0	235.6	10739.7	7446.93	8290.73	17463.4	6785.73	10623.3	6807.2	0	11818.3	3845.53	3000.2	5448.47	7097.8	5943.47	2611.67	23273.7	524.467	1410.67	0	17994.8	9330.67	14568.3	12666.7	1819.73	5611.4	292.6	2535.87	8061.47	8054.33	1393.07	4737	1335.13	9382.47	9401.8	11227.3	10082.5	14331.7	20417.3	26337.2	4038	20422.9	1209.6	10885.4	12312.3	0	3667.8
AMA1_178.1	10474.2	847.533	0	8075.67	5297.93	8966.73	14625.4	9241.73	9680.27	8402.2	0	10785.3	2845.53	3664.2	4936.47	4071.8	2881.47	2378.67	26591.7	974.467	3951.67	171	17682.8	3035.67	12861.3	15693.7	2539.73	5811.4	663.6	5278.87	4808.47	2821.33	0	5044	2519.13	8834.47	5954.8	3872.33	10393.5	13544.7	9955.33	25423.2	1776	10745.9	1197.6	3946.4	15638.3	0	352.8
AMA1_94.1	12619.2	724.533	1705.6	11829.7	7260.93	11749.7	18455.4	15508.7	10953.3	7375.2	0	16118.3	5966.53	3105.2	8003.47	7100.8	1653.47	3852.67	15813.7	3377.47	4474.67	0	18137.8	10382.7	15203.3	8993.67	3251.73	5595.4	457.6	0	7621.47	8317.33	1743.07	5869	980.133	5798.47	10612.8	11425.3	12606.5	14875.7	21644.3	24010.2	4389	17817.9	1557.6	12937.4	17188.3	0	6075.8
AMA1_224.1	14347.2	1929.53	483.6	9986.67	8256.93	11906.7	6068.4	12709.7	9201.27	7904.2	1158.87	9205.27	4010.53	3840.2	3742.47	7006.8	5946.47	4501.67	30763.7	2874.47	4219.67	2010	5694.8	8050.67	12461.3	16150.7	2258.73	0	1069.6	0	7938.47	6818.33	3230.07	5664	1230.13	8823.47	748.8	15053.3	9283.53	11732.7	21872.3	28593.2	1121	17857.9	4113.6	12263.4	12882.3	560.333	5516.8
AMA1_129.1	13170.2	201.533	0	8460.67	2615.93	4084.73	14726.4	8234.73	8079.27	304.2	409.867	7979.27	3876.53	4231.2	1646.47	4717.8	355.467	0	26412.7	120.467	504.667	0	3472.8	8574.67	7455.33	13137.7	2971.73	3650.4	745.6	5155.87	7679.47	5523.33	4128.07	4188	0	5268.47	8274.8	3664.33	5584.53	11523.7	16311.3	20351.2	5704	15385.9	1561.6	8093.4	10978.3	0	5085.8
AMA1_288.1	10162.2	0	0	10586.7	9036.93	3473.73	4184.4	8406.73	4635.27	2312.2	930.867	2044.27	2035.53	4725.2	2294.47	6505.8	6113.47	2290.67	27069.7	1231.47	0	0	2684.8	7927.67	7297.33	13337.7	9659.73	89.4	397.6	0	1791.47	6572.33	2954.07	6470	0	5350.47	0	12572.3	7555.53	9445.73	23128.3	4421.2	4742	18004.9	3053.6	13953.4	8892.27	0	815.8
AMA1_309.1	10053.2	1133.53	0	9876.67	6312.93	7840.73	14723.4	6377.73	9970.27	6593.2	593.867	10836.3	4261.53	1903.2	4161.47	4990.8	5377.47	3563.67	21976.7	1552.47	1649.67	0	13320.8	8758.67	11581.3	12136.7	1087.73	5789.4	0	6911.87	7643.47	7306.33	309.067	4458	0	8929.47	7837.8	13467.3	9701.53	12674.7	19773.3	22541.2	5704	19915.9	3785.6	12212.4	8640.27	0	3789.8
AMA1_295.2	14735.2	2027.53	0	7321.67	7133.93	2833.73	13871.4	4415.73	6824.27	2136.2	0	8908.27	3964.53	3328.2	1838.47	6237.8	4955.47	2958.67	22597.7	1596.47	1328.67	1037	6851.8	10637.7	6411.33	15344.7	1632.73	5049.4	790.6	6550.87	6610.47	5898.33	4201.07	3410	931.133	5122.47	10904.8	13192.3	5136.53	5278.73	20970.3	22429.2	6285	16273.9	2883.6	13093.4	9492.27	0	4852.8
AMA1_313.1	12800.2	0	874.6	8713.67	1239.93	14843.7	14898.4	13897.7	10803.3	4236.2	415.867	9377.27	3762.53	3343.2	3147.47	4615.8	1355.47	1375.67	23624.7	989.467	888.667	0	5550.8	8419.67	11031.3	10938.7	2033.73	4733.4	570.6	3882.87	8711.47	5485.33	4289.07	5766	171.133	9529.47	6609.8	11727.3	11511.5	12788.7	18652.3	19992.2	5263	17638.9	3374.6	10644.4	11089.3	0	5745.8
AMA1_93.1	12264.2	458.533	340.6	10087.7	6665.93	10478.7	17222.4	13798.7	10481.3	6892.2	0	13340.3	5401.53	3056.2	6692.47	6912.8	3860.47	4406.67	17945.7	2546.47	4209.67	0	17112.8	12052.7	14864.3	9099.67	2884.73	5717.4	247.6	1502.87	8921.47	5749.33	3775.07	5536	926.133	6657.47	11358.8	11194.3	11097.5	12165.7	20084.3	23413.2	4457	18421.9	2332.6	12213.4	14983.3	0	5362.8
AMA1_336.1	13168.2	0	1429.6	8906.67	6474.93	7401.73	18773.4	13309.7	12072.3	2656.2	421.867	12195.3	3225.53	2942.2	4460.47	7454.8	2992.47	1757.67	16717.7	2152.47	4611.67	1	13984.8	11863.7	13527.3	8201.67	11315.7	4800.4	432.6	3747.87	12275.5	6400.33	5229.07	4973	211.133	8579.47	10453.8	12507.3	9231.53	14584.7	19514.3	20074.2	5505	19941.9	3849.6	11851.4	12165.3	0	5032.8
AMA1_100.1	9316.2	1493.53	0	7434.67	5571.93	5200.73	14473.4	9781.73	8596.27	178.2	6.86667	7261.27	3325.53	3351.2	2458.47	3197.8	2991.47	0	25712.7	299.467	448.667	148	3558.8	6809.67	8738.33	13877.7	7670.73	3902.4	593.6	6343.87	6308.47	5713.33	3660.07	3840	0	7308.47	6443.8	13110.3	9012.53	10483.7	16763.3	22541.2	6520	12067.9	3146.6	10206.4	8575.27	0	5277.8
AMA1_259.1	12613.2	456.533	0	9482.67	5773.93	6020.73	11965.4	6147.73	6396.27	0	0	8637.27	3357.53	3859.2	821.467	2639.8	2777.47	0	25584.7	305.467	0	0	381.8	6614.67	6092.33	16015.7	8610.73	5269.4	1056.6	4039.87	6831.47	4072.33	3630.07	3072	589.133	3605.47	5514.8	13579.3	6094.53	5665.73	14233.3	23582.2	6839	14749.9	1914.6	7745.4	6771.27	0	5295.8
AMA1_75.1	10743.2	1955.53	0	8531.67	8879.93	2138.73	4433.4	9076.73	6119.27	1647.2	1004.87	9204.27	2539.53	6551.2	2479.47	3147.8	6034.47	3225.67	22299.7	2950.47	0	689	1620.8	7522.67	12422.3	12940.7	1375.73	0	634.6	0	4247.47	6955.33	2175.07	4287	913.133	3865.47	55.8	11825.3	7006.53	12151.7	17176.3	18908.2	1087	20573.9	2236.6	15029.4	8195.27	0	4291.8
AMA1_299.1	8906.2	0	461.6	10057.7	5529.93	1519.73	14722.4	6926.73	8245.27	1571.2	0	7376.27	2746.53	1860.2	4223.47	3833.8	4138.47	2237.67	17954.7	0	0	0	16772.8	9074.67	13419.3	5611.67	2664.73	3896.4	0	0	5487.47	6486.33	2198.07	1374	0	9540.47	7856.8	6086.33	10033.5	13846.7	16118.3	19663.2	2570	14161.9	0	11729.4	7677.27	0	67.8
AMA1_105.2	10164.2	0	1632.6	10004.7	4592.93	8647.73	15937.4	13122.7	10188.3	3533.2	1334.87	9837.27	2766.53	3524.2	4189.47	3733.8	1172.47	0	24515.7	704.467	4148.67	0	6808.8	8693.67	11401.3	10549.7	2584.73	5109.4	728.6	3431.87	8806.47	4330.33	3970.07	5372	0	9118.47	7015.8	1397.33	9905.53	14007.7	17020.3	22593.2	4952	17464.9	4283.6	8934.4	11659.3	0	4618.8
AMA1_87.1	10243.2	1374.53	0	9637.67	6209.93	6945.73	15616.4	8752.73	9131.27	5330.2	0	10432.3	4112.53	3016.2	3479.47	4703.8	3627.47	3020.67	20457.7	41.4667	52.6667	0	13654.8	8892.67	13305.3	10440.7	1959.73	4935.4	0.6	3418.87	6434.47	5069.33	3041.07	2893	173.133	3175.47	8814.8	9289.33	9450.53	11774.7	17818.3	24524.2	5188	17882.9	0	10233.4	10827.3	0	4241.8
AMA1_173.1	11009.2	521.533	37.6	8548.67	7013.93	4021.73	6937.4	7962.73	7257.27	4033.2	348.867	9103.27	3441.53	2839.2	3271.47	4906.8	4628.47	3259.67	27859.7	1728.47	0	238	5408.8	7817.67	10475.3	10073.7	1486.73	0	263.6	0	5881.47	6501.33	2915.07	2999	0	5656.47	0	5493.33	6527.53	7909.73	17674.3	21401.2	0	16637.9	789.6	11751.4	6671.27	0	3417.8
AMA1_53.1	13551.2	408.533	599.6	10414.7	8156.93	6147.73	14671.4	8697.73	8881.27	3802.2	525.867	8627.27	5001.53	5827.2	2265.47	5069.8	4466.47	679.667	28467.7	940.467	1281.67	185	3940.8	8631.67	7888.33	16375.7	8922.73	5210.4	1425.6	6428.87	8121.47	5911.33	3561.07	5701	257.133	5819.47	9300.8	11988.3	7345.53	9220.73	17134.3	26019.2	6604	15183.9	3928.6	9967.4	9610.27	0	5597.8
AMA1_247.1	11474.2	1457.53	0	7970.67	5224.93	1769.73	9359.4	3136.73	4053.27	0	1099.87	5943.27	4246.53	3870.2	1465.47	3292.8	3662.47	707.667	28491.7	0	52.6667	330	4094.8	5309.67	6291.33	15945.7	1181.73	6395.4	1064.6	6401.87	3689.47	27.3333	0	3075	243.133	2855.47	7340.8	5449.33	4113.53	3670.73	9598.33	28325.2	5693	8537.87	168.6	7068.4	7173.27	0	2590.8
AMA1_113.2	11554.2	1173.53	1166.6	9665.67	7035.93	8878.73	14851.4	11389.7	8978.27	5902.2	0	9630.27	4850.53	2668.2	4832.47	6156.8	5143.47	3378.67	21162.7	1914.47	2154.67	52	14888.8	9270.67	13030.3	11455.7	2262.73	5829.4	274.6	2383.87	7619.47	6410.33	3205.07	4885	793.133	5771.47	9586.8	9229.33	10756.5	11947.7	18499.3	24886.2	4031	17024.9	1428.6	10822.4	12109.3	0	3893.8
AMA1_226.1	11234.2	0	171.6	9721.67	7074.93	3978.73	14080.4	8549.73	8191.27	2508.2	0	10790.3	3758.53	2432.2	3742.47	5387.8	0	3184.67	17112.7	0	0	0	9675.8	9398.67	11013.3	11526.7	1897.73	4046.4	342.6	406.867	5142.47	5481.33	1962.07	1712	1702.13	3990.47	8602.8	9327.33	7192.53	9593.73	17363.3	21712.2	4534	13617.9	1067.6	10160.4	12973.3	0	2788.8
AMA1_137.2	6413.2	0	0	5943.67	2051.93	13491.7	13747.4	15134.7	10497.3	1417.2	878.867	10974.3	434.533	2091.2	1848.47	0	0	0	22566.7	0	1394.67	0	5431.8	2764.67	11186.3	10114.7	1066.73	4802.4	393.6	2363.87	3022.47	0	920.067	3209	0	10632.5	1110.8	1675.33	10902.5	12701.7	9096.33	18419.2	1814	12039.9	2089.6	1449.4	8477.27	0	693.8
AMA1_239.2	9339.2	0	706.6	10077.7	4956.93	8975.73	16113.4	12895.7	9844.27	7603.2	0	12283.3	3678.53	1671.2	6461.47	5189.8	2840.47	2658.67	16631.7	0	3654.67	0	18080.8	9504.67	15238.3	5641.67	1625.73	4632.4	0	758.867	7703.47	6461.33	2441.07	5251	317.133	4424.47	7485.8	4671.33	10188.5	14039.7	18893.3	21772.2	3074	18548.9	0	9240.4	12231.3	0	2560.8
AMA1_165.1	18768.2	980.533	1507.6	12906.7	10790.9	7109.73	6403.4	8768.73	6405.27	2822.2	1179.87	13186.3	5576.53	6425.2	3233.47	7928.8	5632.47	4702.67	25145.7	3005.47	1179.67	204	3880.8	11048.7	13457.3	20138.7	3568.73	0	1293.6	6409.87	8521.47	8009.33	3410.07	4987	971.133	9161.47	1085.8	15762.3	10085.5	9599.73	20829.3	33225.2	3915	18864.9	4903.6	14528.4	10176.3	0	5615.8
AMA1_155.1	11891.2	0	157.6	7985.67	6368.93	3506.73	7922.4	13754.7	8745.27	2784.2	1798.87	12079.3	2536.53	1614.2	2999.47	6255.8	2878.47	3378.67	18103.7	3177.47	3027.67	1195	6997.8	8957.67	15080.3	7888.67	2255.73	0	532.6	3231.87	6630.47	5996.33	3530.07	5032	1002.13	8274.47	1085.8	13648.3	6473.53	12551.7	20610.3	20912.2	2390	19807.9	3136.6	11640.4	11586.3	0	5798.8
AMA1_250.2	6812.2	0	693.6	8298.67	1213.93	8456.73	16162.4	14012.7	9888.27	7114.2	858.867	10698.3	3284.53	552.2	3889.47	2867.8	1733.47	0	21377.7	631.467	1070.67	0	8475.8	7093.67	12376.3	6604.67	426.733	4883.4	419.6	2152.87	9152.47	4981.33	2376.07	5329	0	8521.47	4444.8	1288.33	10508.5	15636.7	19034.3	19484.2	3693	16710.9	1012.6	9458.4	8277.27	0	2646.8
AMA1_283.1	14164.2	0	0	9767.67	5758.93	5960.73	14005.4	11121.7	7951.27	2317.2	842.867	7806.27	2314.53	5038.2	3510.47	7141.8	5859.47	0	27192.7	124.467	2379.67	0	6741.8	10704.7	8818.33	11876.7	11964.7	6208.4	97.6	7337.87	7169.47	6481.33	3253.07	4782	324.133	8465.47	12164.8	9160.33	7148.53	13715.7	19799.3	19678.2	7081	20035.9	2570.6	10653.4	13739.3	0	4442.8
AMA1_233.1	10372.2	846.533	118.6	7779.67	6745.93	5322.73	5340.4	9638.73	9512.27	2506.2	872.867	8825.27	2604.53	3076.2	3635.47	2382.8	5198.47	3287.67	21306.7	1742.47	3137.67	479	5405.8	7082.67	11103.3	10840.7	1588.73	0	41.6	5584.87	5651.47	7193.33	1476.07	4649	0	7628.47	0	12249.3	8488.53	10593.7	14974.3	21398.2	1652	17142.9	3055.6	13623.4	7884.27	0	3271.8
AMA1_44.1	10843.2	862.533	1242.6	10107.7	5561.93	11783.7	14834.4	14121.7	10856.3	3656.2	142.867	10877.3	4261.53	3518.2	3126.47	4445.8	4094.47	0	20973.7	1503.47	1693.67	633	5600.8	8559.67	11343.3	10157.7	3423.73	5338.4	652.6	4723.87	9007.47	4471.33	3342.07	5187	440.133	7420.47	8127.8	11958.3	11766.5	12266.7	17288.3	23481.2	5818	15481.9	2799.6	6925.4	9010.27	0	5719.8
AMA1_307.1	8922.2	604.533	0	6053.67	5083.93	7437.73	13991.4	9611.73	9298.27	986.2	594.867	8657.27	2947.53	2302.2	2582.47	4123.8	2624.47	1386.67	26978.7	565.467	2087.67	0	5767.8	7880.67	10051.3	9422.67	934.733	3248.4	115.6	5469.87	7879.47	5479.33	2243.07	2945	0	7569.47	6761.8	7530.33	7743.53	11983.7	14604.3	19864.2	4755	15814.9	2248.6	8578.4	8671.27	0	3737.8
AMA1_38.1	8015.2	0	0	9207.67	4254.93	5794.73	14987.4	10190.7	9855.27	4861.2	405.867	7591.27	1459.53	4857.2	1809.47	3945.8	4622.47	499.667	19366.7	0	0	0	6014.8	9780.67	11469.3	6783.67	2345.73	4975.4	0	5219.87	5816.47	2976.33	768.067	1025	0	8213.47	7525.8	2782.33	9690.53	15592.7	14480.3	15474.2	5417	16522.9	0	7000.4	6755.27	0	1191.8
AMA1_308.1	8830.2	2084.53	0	7330.67	7202.93	5425.73	5241.4	4280.73	2973.27	1458.2	143.867	97.2667	2064.53	3495.2	1744.47	6250.8	4842.47	2657.67	30199.7	3400.47	0	1795	1044.8	6362.67	5141.33	13257.7	8286.73	221.4	342.6	2750.87	0	7747.33	3698.07	4138	0	3310.47	0	14995.3	4741.53	5109.73	17341.3	10260.2	6100	17788.9	2008.6	12567.4	8584.27	0	2770.8
AMA1_201.1	13812.2	389.533	0	9952.67	8660.93	7793.73	5116.4	8135.73	8168.27	2301.2	627.867	4237.27	5357.53	5106.2	1822.47	6449.8	3522.47	2545.67	28877.7	2865.47	1195.67	746	2605.8	6141.67	9464.33	17504.7	9875.73	76.4	945.6	5474.87	3821.47	7043.33	4798.07	4671	321.133	6124.47	0	13871.3	8364.53	9742.73	18614.3	12199.2	5974	16544.9	5017.6	15028.4	11945.3	0	3345.8
AMA1_264.1	11889.2	0	0	9797.67	4475.93	4230.73	0	11253.7	4118.27	3050.2	1738.87	4948.27	1538.53	2981.2	3221.47	6745.8	4035.47	1377.67	20924.7	2365.47	0	0	3385.8	5640.67	7457.33	8609.67	2451.73	414.4	0	0	0	6107.33	3350.07	5726	0	5563.47	0	11581.3	9756.53	12225.7	19578.3	2024.2	7911	19044.9	2804.6	13628.4	12896.3	0	0
AMA1_362.1	12860.2	701.533	380.6	8024.67	1774.93	2902.73	13218.4	6486.73	6800.27	1181.2	0	10040.3	4590.53	4180.2	1991.47	4934.8	1506.47	1180.67	24158.7	460.467	291.667	143	2118.8	8901.67	6301.33	13382.7	10899.7	3450.4	834.6	2059.87	8320.47	6438.33	4418.07	3362	588.133	3683.47	8861.8	10766.3	6231.53	5860.73	18511.3	18452.2	5994	15640.9	2878.6	11358.4	10257.3	0	6325.8
AMA1_107.1	10185.2	0	0	5654.67	9319.93	5718.73	2664.4	8237.73	4561.27	5211.2	869.867	8724.27	2030.53	1838.2	2172.47	3302.8	4292.47	4500.67	21680.7	0	5316.67	0	5927.8	9290.67	11313.3	11146.7	1790.73	0	0	0	5480.47	3920.33	0	443	0	10113.5	0	13661.3	7975.53	9753.73	15263.3	18129.2	520	12451.9	4437.6	9449.4	6132.27	0	2270.8
AMA1_111.1	3605.2	0	0	6128.67	3761.93	0	0	6378.73	0	3068.2	987.867	1778.27	480.533	1842.2	905.467	270.8	1473.47	404.667	21154.7	0	0	0	2730.8	1312.67	2247.33	6214.67	535.733	945.4	79.6	0	0	773.333	194.067	2145	0	3121.47	0	0	5208.53	4880.73	5444.33	6457.2	115	9075.87	0	430.4	5358.27	0	0
AMA1_326.1	11750.2	698.533	327.6	8092.67	7449.93	2356.73	13877.4	7170.73	7410.27	1548.2	0	10538.3	5056.53	2782.2	3178.47	6516.8	1334.47	3127.67	17926.7	2011.47	103.667	32	7332.8	10956.7	8604.33	8721.67	2307.73	4057.4	0	3294.87	7096.47	8237.33	3643.07	2048	905.133	4451.47	12342.8	10853.3	6446.53	6638.73	18738.3	20841.2	5379	17587.9	2796.6	11215.4	12611.3	0	4835.8
AMA1_229.1	7747.2	770.533	0	5065.67	2299.93	1782.73	7404.4	2077.73	2413.27	0	101.867	4077.27	1709.53	2799.2	312.467	749.8	1388.47	0	32855.7	0	0	0	506.8	2908.67	2845.33	15464.7	2403.73	4641.4	673.6	4076.87	2824.47	908.333	1078.07	2152	0	2469.47	3418.8	4317.33	3258.53	2951.73	6697.33	21352.2	3782	7084.87	1406.6	4420.4	5755.27	0	1421.8
AMA1_281.1	7598.2	475.533	0	5187.67	4671.93	4903.73	11178.4	7810.73	6655.27	944.2	409.867	6402.27	1078.53	1255.2	1376.47	3418.8	3116.47	0	28472.7	440.467	285.667	0	3806.8	6021.67	7953.33	8793.67	791.733	3429.4	675.6	2622.87	5281.47	5685.33	2901.07	2954	0	5648.47	5863.8	6833.33	6625.53	9729.73	13643.3	18534.2	2885	15087.9	353.6	8057.4	5708.27	0	2301.8
AMA1_189.2	13876.2	693.533	0	8292.67	7684.93	1917.73	16463.4	8017.73	9017.27	767.2	0	9625.27	4050.53	3052.2	2131.47	7041.8	1748.47	926.667	10029.7	1279.47	97.6667	0	5623.8	11614.7	8788.33	4962.67	3558.73	3952.4	432.6	4579.87	11119.5	8904.33	6345.07	1668	983.133	4471.47	11962.8	9806.33	8873.53	7830.73	20673.3	18148.2	6872	19960.9	4225.6	15270.4	11386.3	0	6227.8
AMA1_152.1	10908.2	0	0	5297.67	4929.93	3924.73	7553.4	5710.73	5565.27	3667.2	133.867	5231.27	0	2166.2	2072.47	4834.8	172.467	1372.67	20601.7	659.467	1698.67	0	3833.8	6599.67	6941.33	14736.7	5487.73	0	0	2549.87	3451.47	4909.33	832.067	3290	0	5205.47	0	8361.33	5039.53	6539.73	12410.3	17050.2	2974	11219.9	1577.6	7449.4	6653.27	0	1264.8
AMA1_141.1	8303.2	0	0	4658.67	6361.93	2522.73	1616.4	3692.73	1931.27	1586.2	457.867	1252.27	583.533	1727.2	925.467	3854.8	4896.47	1526.67	32524.7	70.4667	0	0	2969.8	3500.67	7095.33	12163.7	3516.73	85.4	0	0	1713.47	3499.33	1483.07	1105	0	6926.47	0	11738.3	5425.53	8920.73	12004.3	2167.2	896	13600.9	2500.6	9813.4	5893.27	0	2487.8
AMA1_167.2	14173.2	0	0	7432.67	6643.93	5990.73	0	6826.73	0	13158.2	309.867	6102.27	3527.53	3392.2	1682.47	3963.8	2638.47	1652.67	28962.7	1261.47	0	307	3370.8	4296.67	7851.33	14547.7	310.733	932.4	70.6	0	0	3799.33	3203.07	3528	0	4650.47	0	12538.3	6770.53	9153.73	14226.3	0	5685	15526.9	3029.6	9831.4	11910.3	0	1907.8
AMA1_134.1	18724.2	1220.53	0	9890.67	6296.93	2798.73	2789.4	7615.73	5566.27	1456.2	591.867	8339.27	5678.53	7083.2	2400.47	10647.8	2017.47	3132.67	17869.7	2331.47	35.6667	0	1956.8	10039.7	7443.33	4388.67	4565.73	0	4.6	8915.87	1144.47	10037.3	7135.07	5347	101.133	5227.47	0	18319.3	9458.53	7592.73	24461.3	7527.2	8877	21357.9	7083.6	15962.4	13269.3	0	5039.8
AMA1_242.1	10752.2	0	0	8349.67	4445.93	1257.73	462.4	9702.73	4160.27	341.2	606.867	3899.27	2331.53	1608.2	2133.47	4618.8	3592.47	2055.67	11662.7	2974.47	0	0	4346.8	4898.67	8589.33	2129.67	2159.73	0	0	0	1943.47	6142.33	4110.07	2330	0	3645.47	0	13594.3	7659.53	11108.7	19087.3	2235.2	4920	17844.9	4036.6	14842.4	10841.3	0	593.8
AMA1_91.1	11849.2	0	0	8388.67	7193.93	6539.73	15823.4	10189.7	10222.3	2000.2	0	11287.3	4618.53	2353.2	4539.47	5578.8	6786.47	4165.67	7132.73	1132.47	0	0	13150.8	10916.7	11566.3	677.667	9464.73	3861.4	0	95.8667	6214.47	7376.33	2376.07	1897	968.133	4476.47	10656.8	7424.33	8184.53	10285.7	18546.3	18997.2	4032	16860.9	1139.6	11447.4	12383.3	0	4599.8
AMA1_190.1	10966.2	0	363.6	10209.7	3752.93	8968.73	14514.4	12404.7	9020.27	2539.2	272.867	10643.3	3467.53	2767.2	3640.47	4955.8	800.467	567.667	10391.7	643.467	481.667	0	3841.8	8275.67	9551.33	3404.67	3011.73	3659.4	132.6	4503.87	8408.47	4654.33	5150.07	4297	180.133	6637.47	7443.8	12142.3	10224.5	9666.73	19353.3	15990.2	5704	15788.9	4036.6	10328.4	7208.27	0	6105.8
AMA1_259.2	9609.2	2886.53	0	8942.67	5240.93	3105.73	10511.4	3826.73	5304.27	2174.2	0	5630.27	2740.53	2820.2	1573.47	4535.8	4560.47	2258.67	22505.7	1455.47	821.667	1217	5919.8	7173.67	6344.33	12294.7	5823.73	3559.4	0	6712.87	4281.47	5517.33	2242.07	3152	686.133	4401.47	7827.8	10432.3	4463.53	6075.73	14291.3	18693.2	4364	11189.9	2650.6	11850.4	6175.27	0	3513.8
AMA1_222.1	8107.2	0	0	2496.67	3302.93	1470.73	9077.4	3263.73	3484.27	36.2	66.8667	3643.27	500.533	1271.2	677.467	2407.8	0	0	22332.7	0	45.6667	0	2217.8	3746.67	4092.33	12855.7	2549.73	3653.4	1303.6	699.867	3240.47	1510.33	650.067	924	0	2007.47	3886.8	4066.33	2514.53	3864.73	6445.33	17102.2	867	8050.87	691.6	4097.4	4738.27	0	1214.8
AMA1_228.2	9893.2	0	0	5964.67	5742.93	0	0	3634.73	2026.27	0	373.867	2684.27	2195.53	3759.2	868.467	6360.8	1512.47	1387.67	16756.7	0	0	0	931.8	6284.67	5641.33	7361.67	1917.73	0	0	0	2308.47	4861.33	2150.07	1566	0	1842.47	0	8454.33	4363.53	3501.73	15211.3	1704.2	3423	13031.9	1374.6	9971.4	7828.27	0	0
AMA1_76.1	5606.2	0	898.6	5229.67	0	8449.73	10364.4	10253.7	6709.27	5087.2	103.867	7214.27	2305.53	1618.2	2278.47	3624.8	0	0	20326.7	378.467	3090.67	296	10247.8	4400.67	9218.33	9316.67	880.733	3322.4	500.6	697.867	5645.47	3268.33	1617.07	3427	0	5783.47	3598.8	3812.33	5892.53	9925.73	10274.3	16872.2	2163	10674.9	961.6	4186.4	7814.27	0	2459.8
AMA1_238.2	13279.2	0	0	8097.67	6046.93	0	0	4233.73	0	281.2	376.867	1087.27	1513.53	2398.2	871.467	4087.8	2571.47	1794.67	22000.7	0	0	0	1399.8	5257.67	807.333	10267.7	896.733	0	311.6	0	0	4650.33	2236.07	2806	0	2284.47	0	9791.33	4660.53	5944.73	16376.3	0	1977	14030.9	2147.6	10931.4	6740.27	0	653.8
AMA1_284.1	6198.2	0	0	6164.67	5021.93	2696.73	2822.4	8105.73	1051.27	4078.2	766.867	0	0	1505.2	2157.47	4623.8	3667.47	1846.67	16890.7	373.467	0	0	3380.8	4162.67	4422.33	6729.67	681.733	0	0	0	303.467	3992.33	1935.07	2864	0	5089.47	548.8	9350.33	6033.53	7767.73	14571.3	0	0	14095.9	2931.6	6076.4	4826.27	0	0
AMA1_42.1	8013.2	0	0	6022.67	3544.93	4711.73	13078.4	7385.73	7606.27	2932.2	0	9488.27	2708.53	1043.2	3345.47	3663.8	630.467	3243.67	11822.7	0	0	0	9907.8	8461.67	11098.3	3510.67	1367.73	4718.4	0	935.867	4186.47	2521.33	0	377	0	3688.47	7518.8	4052.33	5305.53	8599.73	12106.3	16503.2	3398	10910.9	0	5450.4	8206.27	0	2117.8
AMA1_168.1	9781.2	59.5333	0	4852.67	5910.93	3276.73	7294.4	4106.73	6146.27	1524.2	506.867	7307.27	2107.53	1446.2	1499.47	4030.8	4344.47	2595.67	18514.7	1067.47	0	263	1762.8	5215.67	6599.33	6819.67	7691.73	0	651.6	0	3120.47	6633.33	2249.07	3038	524.133	2719.47	0	7765.33	4597.53	3548.73	14307.3	15002.2	0	14765.9	2095.6	8962.4	6456.27	69.3333	4012.8
AMA1_26.1	11776.2	0	1989.6	8802.67	4525.93	4702.73	10223.4	4032.73	9345.27	5032.2	0	10912.3	6459.53	4580.2	2161.47	4643.8	10287.5	2324.67	16677.7	0	1793.67	254	12450.8	9819.67	10947.3	4134.67	1995.73	3832.4	0	6537.87	5595.47	4522.33	3217.07	4134	725.133	7336.47	10091.8	10002.3	10482.5	10993.7	17173.3	14775.2	4452	15712.9	4024.6	9165.4	8089.27	0	2122.8
AMA1_271.2	9006.2	898.533	0	7780.67	3719.93	6079.73	11769.4	7781.73	8447.27	0	95.8667	7366.27	2251.53	2062.2	1769.47	3501.8	900.467	0	12233.7	569.467	0	0	2491.8	7581.67	6907.33	2996.67	2214.73	2835.4	80.6	3042.87	6115.47	5130.33	3934.07	1596	0	4925.47	6418.8	9066.33	7300.53	7513.73	15037.3	15462.2	4814	13550.9	2432.6	7676.4	6022.27	0	5096.8
AMA1_103.2	6181.2	175.533	0	4961.67	4280.93	2229.73	9301.4	7790.73	7132.27	845.2	452.867	5352.27	1442.53	0	1805.47	3062.8	4865.47	3084.67	13831.7	462.467	0	18	4608.8	6627.67	9941.33	3472.67	5699.73	0	0	0	4462.47	3748.33	1714.07	919	0	5529.47	1561.8	9021.33	6695.53	7862.73	13792.3	13305.2	668	13837.9	908.6	11393.4	3088.27	0	3123.8
AMA1_122.1	13611.2	412.533	1565.6	8091.67	5699.93	3340.73	4185.4	6969.73	9928.27	2523.2	1010.87	14690.3	5961.53	5762.2	1718.47	8031.8	4807.47	3417.67	12757.7	995.467	0	1120	3563.8	9596.67	11486.3	1407.67	11170.7	0	0	1468.87	6968.47	8041.33	3609.07	2524	666.133	4779.47	0	11285.3	8730.53	8187.73	17758.3	17706.2	33	15824.9	3567.6	11063.4	9852.27	122.333	4725.8
AMA1_125.1	1836.2	218.533	0	5475.67	1361.93	5650.73	6554.4	3879.73	3151.27	88.2	158.867	1960.27	252.533	5004.2	0	0	0	0	18669.7	0	0	98	250.8	604.667	4682.33	10254.7	0	2357.4	1077.6	3555.87	1611.47	399.333	1019.07	1789	0	3767.47	785.8	3381.33	4890.53	4308.73	1918.33	3201.2	2202	2310.87	0	2183.4	2058.27	0	1219.8
AMA1_90.2	3492.2	0	0	4511.67	2179.93	2010.73	11375.4	5884.73	4681.27	2393.2	0	5728.27	857.533	316.2	2585.47	1441.8	3493.47	402.667	15898.7	0	0	0	9401.8	5503.67	8147.33	8842.67	3735.73	4043.4	0	1469.87	3103.47	2569.33	717.067	534	0	1678.47	4463.8	6302.33	5188.53	6733.73	6998.33	16358.2	2796	9539.87	0	4705.4	4304.27	0	266.8
AMA1_207.1	6646.2	60.5333	0	2713.67	2601.93	4558.73	3437.4	5130.73	4032.27	1975.2	152.867	4755.27	0	1536.2	1076.47	3076.8	0	389.667	14093.7	642.467	0	0	2256.8	3182.67	5220.33	8451.67	673.733	132.4	336.6	0	3251.47	2686.33	1201.07	915	0	3329.47	0	7529.33	3465.53	4836.73	10478.3	2614.2	685	9698.87	1124.6	6214.4	6729.27	0	966.8
AMA1_245.1	6905.2	443.533	0	4213.67	2020.93	2183.73	10069.4	2855.73	4816.27	698.2	0	5398.27	1570.53	218.2	2278.47	3542.8	2854.47	1497.67	14630.7	0	1227.67	0	7678.8	6624.67	6748.33	3939.67	565.733	3089.4	0	2632.87	3433.47	5739.33	0	873	0	3577.47	5995.8	7161.33	3129.53	5883.73	12857.3	13504.2	3182	12441.9	321.6	7603.4	5022.27	0	2066.8
AMA1_246.1	8604.2	384.533	0	3402.67	4297.93	66.7333	0	1800.73	0	534.2	600.867	0	930.533	1837.2	330.467	3605.8	2026.47	634.667	27243.7	284.467	0	0	373.8	2512.67	690.333	11178.7	3775.73	0	0	0	0	1986.33	1630.07	1373	0	1857.47	0	7040.33	2220.53	2081.73	7352.33	0	0	7750.87	1181.6	6073.4	4735.27	0	0
AMA1_37.1	3059.2	0	0	4355.67	5813.93	322.733	0	3011.73	0	838.2	921.867	0	0	3150.2	437.467	1414.8	3215.47	1014.67	23362.7	0	0	0	1024.8	3505.67	653.333	10053.7	715.733	0	0	0	0	0	0	753	0	2960.47	0	3225.33	1210.53	2839.73	7048.33	671.2	2192	6245.87	0	1202.4	1702.27	0	0
AMA1_256.2	11393.2	639.533	0	6289.67	2862.93	2975.73	0	5447.73	1772.27	3285.2	1074.87	2804.27	3149.53	3927.2	1011.47	5875.8	5258.47	2095.67	15608.7	3029.47	524.667	1180	1818.8	3883.67	4804.33	1942.67	1334.73	643.4	314.6	495.867	0	6456.33	3846.07	3592	0	3802.47	0	12920.3	6659.53	7453.73	14588.3	0	1820	14418.9	4204.6	11596.4	8559.27	0	320.8
AMA1_360.1	8388.2	0	0	5477.67	3057.93	954.733	5098.4	7554.73	3249.27	743.2	579.867	9308.27	1564.53	765.2	1835.47	4945.8	1023.47	2289.67	3518.73	1141.47	0	346	2722.8	6596.67	8015.33	656.667	1356.73	0	60.6	1432.87	4111.47	5388.33	2461.07	1047	52.1333	3377.47	0	8527.33	4005.53	6139.73	13986.3	12943.2	380	13885.9	2202.6	9115.4	6666.27	0	3464.8
AMA1_227.1	4631.2	0	0	2971.67	1420.93	1483.73	918.4	6225.73	142.267	2881.2	726.867	0	0	0	598.467	1923.8	0	1360.67	14109.7	514.467	0	0	2640.8	2601.67	5379.33	2745.67	0	0	78.6	0	0	1341.33	1136.07	407	0	3366.47	0	5310.33	5017.53	5503.73	9961.33	0	1104	10402.9	0	5229.4	4677.27	0	0
AMA1_254.2	5982.2	0	0	4179.67	0	2882.73	8846.4	5165.73	8644.27	0	40.8667	4222.27	2671.53	2499.2	658.467	1171.8	0	0	12576.7	0	0	0	1616.8	5346.67	7136.33	2712.67	427.733	1647.4	193.6	7105.87	4155.47	2896.33	2304.07	2011	0	3104.47	4405.8	1510.33	15104.5	6125.73	7942.33	10513.2	4011	8193.87	2086.6	5840.4	3255.27	0	2814.8
AMA1_287.1	3235.2	1138.53	0	2647.67	437.933	2719.73	7101.4	4407.73	3419.27	0	0	2755.27	1096.53	430.2	449.467	690.8	0	0	13293.7	0	0	71	764.8	3124.67	3497.33	1782.67	1186.73	1266.4	496.6	2900.87	3852.47	2112.33	1541.07	812	0	2299.47	2560.8	5245.33	3139.53	3723.73	8382.33	8801.2	2493	7828.87	378.6	3777.4	1498.27	0	1728.8
AMA1_186.1	4660.2	0	0	4782.67	857.933	0	0	2586.73	4561.27	248.2	322.867	3497.27	3133.53	2166.2	880.467	0	613.467	37.6667	11123.7	0	0	0	2067.8	3340.67	5392.33	0	568.733	0	0	0	0	3955.33	1371.07	1723	0	493.467	0	0	9716.53	3640.73	12287.3	12868.2	1510	10213.9	0	3974.4	4149.27	0	0
AMA1_39.1	4663.2	0	0	2965.67	0	0	7011.4	2802.73	3945.27	678.2	0	4122.27	535.533	0	1659.47	390.8	6770.47	312.667	6019.73	0	0	0	7848.8	2975.67	5560.33	0	0	1704.4	0	0	1161.47	0	0	0	0	1377.47	2502.8	1145.33	6149.53	5669.73	8274.33	7147.2	2146	9845.87	0	2537.4	2504.27	0	0
AMA1_312.1	2905.2	1693.53	0	888.667	489.933	2783.73	0	1852.73	2240.27	1312.2	471.867	2892.27	0	128.2	129.467	922.8	1399.47	1010.67	17060.7	200.467	1887.67	852	0	2265.67	2781.33	3142.67	276.733	0	0	2779.87	1148.47	2491.33	619.067	651	0	839.467	0	5405.33	1788.53	2281.73	5518.33	6729.2	0	6437.87	1212.6	4827.4	2014.27	240.333	2043.8
AMA1_117.2	679.2	167.533	0	326.667	0	0	0	753.733	627.267	0	0	0	0	0	131.467	330.8	0	931.667	5033.73	0	106.667	334	577.8	1135.67	1472.33	11.6667	0	0	0	0	270.467	1207.33	361.067	0	0	0	0	872.333	108.533	769.733	3026.33	4037.2	0	3629.87	0	2705.4	199.267	0	95.8
AMA1_130.1	1406.2	0	0	0	0	590.733	0	1112.73	0	0	105.867	0	0	0	0	1108.8	0	0	5132.73	58.4667	0	0	139.8	367.667	0	0	1196.73	0	0	0	0	401.333	457.067	0	0	0	0	2434.33	81.5333	45.7333	3495.33	0	0	4404.87	210.6	2752.4	902.267	0	0
AMA1_3D7	18698.2	0	0	12564.7	12271.9	1243.73	5121.4	6266.73	3637.27	2275.2	954.867	6617.27	3367.53	6325.2	2616.47	6310.8	7764.47	2433.67	44579.7	0	0	0	4286.8	7399.67	7267.33	19108.7	2256.73	884.4	1464.6	0	3136.47	4864.33	2167.07	4981	950.133	6488.47	0	7551.33	8688.53	13674.7	16394.3	20676.2	6216	15556.9	1592.6	11917.4	16751.3	0	2053.8
MSP 237/99-2	60300.2	5371.53	3856.6	44233.7	55176.9	10832.7	51633.4	17854.7	31563.3	4742.2	21831.9	58183.3	43778.5	23082.2	8935.47	39436.8	18275.5	46845.7	40113.7	20570.5	9689.67	2231	17895.8	58462.7	44586.3	55437.7	33621.7	27739.4	1555.6	37052.9	40959.5	30371.3	38277.1	30748	45529.1	42659.5	50393.8	56054.3	43546.5	25906.7	57399.3	55946.2	23130	39075.9	32264.6	49929.4	51956.3	1462.33	58966.8
MSP 304-2	60379.2	5653.53	1711.6	46901.7	56751.9	16440.7	32764.4	31833.7	24827.3	5875.2	38688.9	42619.3	48882.5	33419.2	8797.47	25852.8	41387.5	44640.7	57603.7	40680.5	7110.67	2493	6186.8	41156.7	60405.3	60291.7	37784.7	19179.4	1355.6	51432.9	30032.5	36093.3	57670.1	43587	54676.1	48450.5	23740.8	56042.3	60636.5	41606.7	46157.3	39394.2	34036	58004.9	45979.6	52261.4	58808.3	0	58921.8
MSP 189-7	60383.2	6396.53	295.6	46664.7	56738.9	16962.7	26396.4	39395.7	33410.3	6243.2	35077.9	58288.3	41539.5	27826.2	11146.5	34777.8	32007.5	43112.7	57767.7	39167.5	8880.67	1933	5203.8	39964.7	54677.3	60336.7	39322.7	22777.4	1190.6	31890.9	27625.5	34841.3	57668.1	39487	49270.1	48826.5	24009.8	55966.3	60613.5	33169.7	51574.3	44310.2	19872	46335.9	44826.6	52285.4	58656.3	392.333	58932.8
MSP 304-1	60401.2	8808.53	4907.6	51955.7	56779.9	17676.7	29654.4	26719.7	27977.3	5705.2	42574.9	58215.3	41591.5	29020.2	9784.47	38879.8	32821.5	43660.7	57724.7	40280.5	11777.7	2767	5769.8	63134.7	60436.3	60299.7	45836.7	11290.4	1073.6	53316.9	41522.5	39724.3	57730.1	40583	61920.1	49500.5	31031.8	56031.3	60655.5	33909.7	48731.3	55979.2	12646	48832.9	49811.6	52304.4	56481.3	1152.33	58983.8
MSP 237/00-2	60329.2	1845.53	3857.6	44683.7	56744.9	9274.73	51367.4	31606.7	31537.3	3059.2	23107.9	58285.3	45337.5	22572.2	7765.47	37618.8	36744.5	44417.7	51012.7	28274.5	5090.67	0	10905.8	61795.7	60398.3	60291.7	31470.7	30833.4	501.6	42691.9	39634.5	25193.3	34074.1	30533	48153.1	39027.5	50863.8	56069.3	56364.5	26134.7	42219.3	55938.2	24663	41072.9	33375.6	52344.4	52776.3	0	58967.8
MSP 215-2	60347.2	6612.53	385.6	45147.7	56731.9	17716.7	29601.4	21026.7	14319.3	5502.2	36129.9	58159.3	41829.5	34828.2	7518.47	35165.8	29193.5	42814.7	57751.7	23557.5	4566.67	2428	4895.8	42623.7	60409.3	60304.7	36267.7	28029.4	3044.6	25366.9	30284.5	29825.3	57681.1	37182	47812.1	44516.5	25570.8	55984.3	32924.5	34697.7	44275.3	45946.2	28471	43970.9	46556.6	52280.4	58730.3	0	34077.8
MSP 175-7	60378.2	4610.53	672.6	43306.7	55795.9	14993.7	26757.4	20050.7	8556.27	5026.2	32170.9	58187.3	44803.5	28207.2	6234.47	39309.8	23769.5	43912.7	57644.7	21565.5	5382.67	2435	4139.8	43798.7	60413.3	60209.7	33330.7	13450.4	2384.6	22125.9	31423.5	27455.3	57715.1	37655	45506.1	43867.5	21122.8	56033.3	26272.5	30953.7	41900.3	55914.2	19274	45262.9	42728.6	52282.4	58705.3	1022.33	30309.8
MSP 423-2	60395.2	3014.53	272.6	27703.7	35331.9	11745.7	23718.4	35837.7	25447.3	4040.2	20888.9	54585.3	39631.5	17990.2	4830.47	17429.8	22247.5	27828.7	57705.7	20652.5	2073.67	1356	2437.8	32352.7	45516.3	47442.7	23786.7	7302.4	1358.6	20678.9	18099.5	19062.3	44254.1	23592	24026.1	38188.5	15234.8	56022.3	60631.5	27569.7	30339.3	40447.2	19893	30443.9	22344.6	52277.4	47218.3	539.333	39863.8
MSP 189-6	60365.2	0	1585.6	41609.7	56752.9	4916.73	32864.4	34569.7	31344.3	0	27417.9	58121.3	36847.5	15569.2	4604.47	30134.8	32564.5	45228.7	48473.7	25933.5	810.667	0	2906.8	55139.7	60439.3	60295.7	35850.7	10099.4	0	33607.9	36622.5	25918.3	50778.1	28039	45071.1	41825.5	33920.8	56034.3	60650.5	19722.7	39820.3	55992.2	5543	39639.9	27117.6	52259.4	48673.3	0	56402.8
MSP 215-1	60357.2	6421.53	4230.6	41509.7	56758.9	14122.7	45309.4	17562.7	13564.3	4675.2	33692.9	58177.3	39580.5	28069.2	8023.47	39899.8	27854.5	48237.7	57634.7	21779.5	9724.67	3019	4866.8	56738.7	60434.3	60263.7	35293.7	12144.4	1969.6	38359.9	43705.5	36183.3	47413.1	36892	54431.1	43038.5	30165.8	56009.3	25502.5	27028.7	39278.3	55947.2	13017	39722.9	40465.6	52307.4	53182.3	1250.33	29206.8
MSP 279-2	60278.2	6042.53	4116.6	43849.7	56726.9	12004.7	48983.4	21766.7	21994.3	5286.2	16750.9	57135.3	40264.5	24853.2	9540.47	41093.8	40915.5	45290.7	47288.7	25930.5	9064.67	2184	15949.8	56333.7	57121.3	60272.7	43002.7	31754.4	774.6	53497.9	39998.5	17126.3	52329.1	31148	49050.1	47834.5	52534.8	56047.3	45889.5	25166.7	40466.3	55983.2	21268	43246.9	34303.6	52340.4	50525.3	691.333	49710.8
MSP 394-2	60280.2	5084.53	4086.6	39818.7	45939.9	10671.7	46745.4	17963.7	11525.3	4392.2	9929.87	57478.3	40402.5	25724.2	7522.47	33864.8	26271.5	39135.7	38589.7	13372.5	7528.67	1853	13890.8	61865.7	52210.3	53118.7	33075.7	29529.4	2481.6	53478.9	40042.5	16617.3	37409.1	29353	43836.1	43446.5	52156.8	56063.3	16078.5	23752.7	33646.3	55954.2	29332	40220.9	32232.6	52338.4	46137.3	1144.33	21358.8
MSP 237/99-1	43580.2	3199.53	4242.6	33044.7	25985.9	10221.7	38869.4	15967.7	19098.3	3143.2	21633.9	41652.3	31540.5	22147.2	6887.47	24824.8	15300.5	23323.7	39871.7	12001.5	5899.67	1790	4564.8	41484.7	31754.3	37032.7	27786.7	22442.4	1800.6	32119.9	32653.5	19891.3	43302.1	23944	38657.1	29842.5	26182.8	36775.3	35861.5	20675.7	45716.3	46364.2	17484	31514.9	24646.6	40700.4	29308.3	232.333	42272.8
MSP 279-1	57210.2	4747.53	4394.6	41427.7	37423.9	12257.7	45215.4	20226.7	15734.3	4274.2	27620.9	58160.3	32933.5	22847.2	6512.47	30377.8	24519.5	28388.7	44179.7	18885.5	6260.67	2270	5234.8	46687.7	44022.3	52658.7	40349.7	22362.4	1639.6	38726.9	40199.5	21915.3	57602.1	28832	44386.1	44570.5	42122.8	55816.3	50222.5	25486.7	36187.3	55658.2	18874	33105.9	32023.6	52274.4	37017.3	19.3333	44418.8
MSP 237/00-1	41064.2	4663.53	3438.6	36492.7	32758.9	11032.7	44515.4	23069.7	18668.3	3491.2	24225.9	43846.3	29340.5	20462.2	5690.47	24647.8	23627.5	25553.7	41030.7	16673.5	5349.67	1756	3060.8	43508.7	39942.3	44883.7	25911.7	21852.4	1316.6	37193.9	32063.5	20455.3	42416.1	22552	36265.1	31022.5	30957.8	51633.3	49661.5	20347.7	30051.3	55715.2	15251	32427.9	25066.6	35884.4	30551.3	197.333	47495.8
MSP 394-1	58432.2	1875.53	3169.6	35204.7	31126.9	8249.73	47647.4	12538.7	8035.27	1947.2	21544.9	53170.3	27610.5	19820.2	5156.47	23780.8	14076.5	25916.7	46238.7	8049.47	3215.67	804	5182.8	46892.7	42518.3	40084.7	29786.7	19154.4	1384.6	37518.9	34669.5	18136.3	40895.1	22901	39826.1	33300.5	40740.8	55897.3	15977.5	21685.7	28299.3	55798.2	14974	38067.9	28076.6	35907.4	35751.3	0	21098.8
MSP 423-1	14168.2	0	29.6	3671.67	3135.93	197.733	8571.4	12092.7	4166.27	0	2782.87	18690.3	1014.53	0	0.466667	1613.8	0	5647.67	8462.73	716.467	0	675	134.8	10971.7	9998.33	1138.67	1454.73	0	0	11852.9	7215.47	1763.33	352.067	287	2551.13	985.467	983.8	23158.3	13586.5	885.733	1641.33	18533.2	0	2382.87	270.6	9707.4	2616.27	126.333	4452.8
MSP 245-1	15057.2	0	0	2653.67	0	0	17016.4	9767.73	2825.27	0	3901.87	15699.3	890.533	145.2	0	2431.8	0	2559.67	9481.73	0	0	0	0	13451.7	7382.33	454.667	1531.73	719.4	0	12004.9	5593.47	0	1375.07	0	5063.13	1085.47	6704.8	14954.3	13449.5	152.733	0	19312.2	0	3532.87	0	7002.4	3387.27	0	6647.8
MSP 175-6	23035.2	1286.53	0	4900.67	1511.93	832.733	713.4	2147.73	252.267	429.2	2637.87	14485.3	1922.53	1703.2	440.467	4727.8	0	1446.67	1020.73	4652.47	1011.67	682	0	7967.67	9267.33	4468.67	5467.73	0	329.6	3961.87	1878.47	8034.33	9018.07	4100	11878.1	1027.47	14.8	17225.3	5263.53	2084.73	3308.33	7404.2	0	7447.87	2757.6	9825.4	11304.3	40.3333	4074.8
MSP 245-2	2992.2	133.533	0	0	0	0	2526.4	0	0	0	0	4192.27	134.533	0	664.467	814.8	0	1058.67	0	0	345.667	0	1842.8	2337.67	2079.33	0	312.733	1467.4	87.6	5289.87	349.467	343.333	389.067	0	793.133	0	2723.8	4617.33	857.533	0	301.333	1867.2	108	0	0	1314.4	771.267	0	862.8
MSP 3D7.s1	36710.2	0	1434.6	22867.7	3720.93	0	61662.4	24757.7	46860.3	15419.2	0	29950.3	42752.5	11105.2	5366.47	5427.8	34467.5	19394.7	32796.7	11314.5	1040.67	0	4882.8	51435.7	41325.3	6015.67	4270.73	3884.4	2561.6	29451.9	18858.5	265.333	6019.07	7373	9425.13	6399.47	28371.8	40282.3	5978.53	25032.7	22336.3	37734.2	1276	26098.9	4112.6	23007.4	32660.3	0	6983.8
MSP 3D7.s2	22982.2	0	4591.6	3600.67	1968.93	10896.7	21859.4	12363.7	18555.3	23464.2	254.867	28029.3	19041.5	13812.2	2717.47	8553.8	2140.47	18593.7	15193.7	5185.47	3671.67	0	12249.8	30840.7	18826.3	0	5311.73	19955.4	1364.6	8756.87	11066.5	9750.33	2498.07	9386	8684.13	5181.47	12029.8	15239.3	13894.5	32020.7	23742.3	14421.2	4800	25327.9	1614.6	14204.4	24564.3	0	5759.8
RH5_1	24275.2	1053.03	0	3234.67	35.9667	3220.23	5082.4	4409.73	2411.77	361.1	234.433	9953.27	4335.53	2432.7	1163.97	2520.8	2480.23	924.333	3266.23	1944.73	543.667	548	4509.3	6558.17	14785.8	7054.67	2642.73	1507.9	133.8	8485.37	2356.47	1462.17	5688.07	4052	10712.1	1498.97	4627.3	11796.3	6876.03	3780.73	15675.3	6105.2	1212.5	3098.37	1799.6	4431.4	14053.8	0	13737.8
Rh5_10	5958.2	760.533	0	3563.17	1966.43	405.733	2604.2	3527.23	4240.77	695.2	267.867	888.133	905.533	2439.2	1483.97	1345.3	2139.97	453.333	4152.23	204.967	869.833	110.5	4480.3	5222.67	8756.33	776.333	726.867	0	380.1	2540.43	1236.97	779.833	2066.07	4393.5	173.067	1200.47	102.9	1740.33	3345.53	5224.23	18396.3	1798.1	28	3290.37	523.1	3754.4	12702.3	0	0
Rh5_11	4856.7	675.533	137.3	3206.67	2059.93	784.367	5199.4	3659.73	1860.77	971.7	0	2966.27	1493.53	1781.2	1774.47	1519.8	2816.73	698.333	9016.23	0	1408.17	78	9425.8	5499.17	4656.33	1239.17	443.233	2424.9	371.1	3112.37	2098.47	2525.33	3114.07	3659	194.567	600.733	4727.3	912.833	2291.53	6403.23	10781.8	5525.2	1727.5	4637.87	321.3	3944.4	9414.77	0	769.9
Rh5_12	1275.2	1428.03	331.8	1783.67	800.933	0	0	1204.73	600.767	715.7	858.367	1353.63	158.767	757.2	1161.47	1451.8	4258.47	758.167	3214.73	909.467	2803.67	33.5	2328.8	2251.17	4472.83	0	239.867	0	830.6	720.433	0	2677.83	1478.07	1692.5	0	154.467	0	0	1637.03	2519.23	8193.33	0	0	3027.87	0	4496.9	5270.27	0	0
Rh5_13	3204.7	969.033	451.8	2311.67	969.467	750.233	3040.9	1493.23	2557.27	743.7	407.867	2498.77	1162.53	1006.7	1400.97	1551.8	3529.97	207.833	2373.73	403.733	1276.67	0	7572.3	3577.17	6639.83	180.333	631.733	2363.9	587.1	3511.37	2168.97	1498.33	2941.57	2468	326.067	264.733	4994.8	549.667	1622.53	3693.23	12695.8	2844.2	1171	1623.37	65.3	2762.4	7938.27	0	650.3
Rh5_14	6378.2	687.533	0	3510.17	2468.93	309.367	634.7	2662.23	2752.77	938.2	726.367	2169.27	1110.03	1582.2	1571.47	804.3	2331.97	456.667	2323.23	93.7333	1394.67	717	4176.8	4814.67	8142.33	931.167	570.233	0	154.3	1426.43	531.967	832.333	3244.57	3670	511.133	660.467	0	2064.33	1885.03	4439.73	18832.8	673.1	334.5	1221.37	1438.6	2343.9	11521.3	0	386.4
Rh5_15	4496.7	430.767	0	4050.17	2239.43	0	3796.4	3598.23	4679.77	189.2	12.4333	2878.77	1491.03	1231.2	1904.97	391.9	1807.47	108.333	1926.23	0	581.667	0	9165.3	4673.17	9950.83	690.167	228.733	2078.4	227.8	2399.87	2319.47	305.667	1347.57	4396	0	31.2333	4961.8	453.333	2366.03	8853.23	20676.3	2262.2	1539.5	1624.87	329.3	3253.9	10070.8	0	267.4
Rh5_2	13889.7	864.767	0	4315.67	3587.93	988.233	0	3940.73	3592.27	1309.2	1915.87	3668.77	1851.03	2263.2	1535.47	982.9	4430.97	636.167	4536.73	849.967	337.667	541.5	5205.8	5587.67	11578.3	5099.17	1143.23	0	104.8	8073.87	960.733	1597.83	4530.07	5497.5	3034.63	1908.47	246.9	11735.3	4218.03	5564.73	21920.8	2302.1	1472.5	2775.37	3685.1	4648.4	14816.8	72.1667	1641.4
Rh5_3	6188.7	0	0	1478.67	252.967	240.867	4082.4	3865.73	1690.27	56.1	545.933	3496.27	547.533	267.1	783.967	209.4	0	223.333	3133.23	0	0	147	3600.8	4607.67	6309.83	679.833	390.367	1400.4	54.3	3789.93	1010.97	1235.33	2745.53	2207	590.067	631.233	3112.3	2274.17	1674.53	2175.73	10996.8	1856.2	722.5	1709.87	434.3	1618.4	7356.27	0	1085.9
Rh5_4	1612.7	0	0	2485.17	1671.43	0	566.2	2492.23	1897.77	328.2	454.367	1729.77	93.5333	930.7	1445.97	222.9	2134.97	414.667	4712.73	0	674.167	0	4226.3	4244.17	6692.83	279.333	221.367	46.7	49.8	1719.93	571.733	942.833	1324.57	3258.5	0	668.967	0	614.333	2113.53	3868.23	15799.8	1143.1	0	3147.87	338.8	1234.9	5188.27	0	0
Rh5_5	5552.7	0	0	7145.67	2856.43	1157.37	8340.9	6865.23	8828.77	2823.2	370.933	6131.27	5601.03	10271.2	5845.47	2574.3	4664.73	532.167	6301.73	440.733	2278.17	0	10597.8	12828.2	14380.8	1371.33	1486.73	7811.9	171.8	11141.4	6067.47	390.667	6157.07	10315	505.133	1297.97	10219.3	1437.83	6319.03	17754.2	23582.3	9033.7	6646.5	3026.37	2425.8	4583.9	9679.77	0	1561.4
Rh5_6	2345.7	0	0	3102.67	1465.43	0	1428.9	1410.73	1142.27	0	153.367	918.633	0	1178.7	1258.47	23.4	653.467	258.333	1689.23	0	870.167	0	4180.3	927.667	5155.33	205.333	372.367	0	0	477.433	0	0	1066.57	4129.5	0	51.7333	0	0	870.033	4481.73	12568.8	326.1	0	161.433	184.3	1355.9	6877.27	0	0
Rh5_7	1214.7	796.033	0	1550.17	156.467	0	5551.4	1203.73	2351.27	0	0	1507.27	473.267	0	1381.97	65.3	0	585.833	894.233	0	0	0	7066.8	1274.17	4523.33	0	0	1441.4	89.8	475.433	396.733	672.167	410.033	1467	0	0	2661.3	0	344.533	2594.23	8343.33	894.7	0	327.933	0	992.4	3745.27	0	0
Rh5_8	917.7	0	0	826.333	192.467	0	0	1110.73	713.633	0	308.367	1290.63	0	0	539.967	0	599.733	96.8333	762.733	0	180.333	0	2713.8	2280.67	3164.83	0	0	0	0	80.4333	54.7333	0	518.567	1244.5	0	5.23333	0	0	362.033	876.733	9591.33	194.1	0	701.433	0	884.9	2694.77	0	0
Rh5_9	1311.2	314.267	0	767.667	361.967	0	1697.4	1004.73	837.267	0	0	1035.27	405.267	98.6	586.967	0	206.733	100.833	720.233	0	134.833	0	4962.8	2259.17	4840.33	0	0	1553.4	0	1065.87	469.467	202.667	588.067	931	0	39.7333	3364.3	0	368.533	1679.23	8925.83	1386.2	171	687.933	0	454.2	4878.77	0	0
PfEMP1 13.2	1059.2	14790.5	4245.6	50393.7	7911.93	9482.73	15053.4	28099.7	19746.3	1796.2	1504.87	10052.3	3892.53	1863.2	3913.47	2757.8	10111.5	2759.67	3684.73	2644.47	965.667	518	13256.8	2870.67	12058.3	5984.67	13258.7	16629.4	1008.6	3596.87	646.467	1042.33	240.067	2013	57.1333	1380.47	5167.8	0	3003.53	12516.7	1837.33	1829.2	27963	13775.9	12218.6	2719.4	6853.27	0.333333	7234.8
PfEMP1 13.1	14509.2	0	0	9587.67	3182.93	5015.73	637.4	27028.7	3159.27	0	1336.87	11497.3	463.533	2942.2	469.467	2624.8	1939.47	5141.67	5176.73	2927.47	0	523	3475.8	2140.67	14988.3	2062.67	0	22275.4	336.6	1159.87	256.467	786.333	529.067	16062	0	3552.47	0	1743.33	864.533	2867.73	4361.33	0	2457	147.867	4584.6	1372.4	14071.3	4575.33	0
PfEMP1 1.2	0	2144.53	0	0	0	771.733	2570.4	4507.73	5294.27	6311.2	0	565.267	0	0	0	0	0	0	788.733	0	0	0	4722.8	65.6667	7293.33	15.6667	0	2738.4	0	110.867	544.467	0	0	271	0	3089.47	965.8	777.333	0	7307.73	4452.33	0	668	66.8667	2550.6	595.4	0	0	126.8
PfEMP1 8.2	1461.2	59.5333	1375.6	24283.7	3055.93	15242.7	16052.4	32173.7	15048.3	11866.2	37524.9	33002.3	2782.53	10047.2	434.467	4937.8	13243.5	2282.67	20728.7	0	750.667	559	15818.8	731.667	14675.3	290.667	881.733	28126.4	0	11134.9	1604.47	383.333	362.067	20982	0	11633.5	2547.8	316.333	2721.53	23357.7	16269.3	6027.2	23146	5372.87	28506.6	1678.4	20205.3	0	3480.8
PfEMP1 2.4	11513.2	2165.53	0	5366.67	2463.93	12692.7	12973.4	25223.7	3626.27	29320.2	8893.87	350.267	8973.53	9356.2	3576.47	2237.8	11636.5	16881.7	4738.73	219.467	0	869	5357.8	1241.67	21565.3	2638.67	1187.73	235.4	2601.6	380.867	0	5581.33	5111.07	8409	0	18090.5	0	2526.33	14554.5	36908.7	7070.33	3627.2	16838	13093.9	9435.6	9789.4	17339.3	0	1874.8
PfEMP1 2.2	2592.2	1955.53	0	2940.67	2737.93	15795.7	14953.4	25538.7	5929.27	22878.2	13636.9	7088.27	2193.53	8362.2	3838.47	2882.8	15526.5	3279.67	4651.73	1706.47	762.667	496	7184.8	1760.67	17451.3	7371.67	6275.73	0	2573.6	0	43.4667	1554.33	0	16550	0	7046.47	0	1338.33	5760.53	18888.7	1511.33	12239.2	11993	13683.9	21062.6	3667.4	4195.27	507.333	2983.8
PfEMP1 2.5	2196.2	0	0	531.667	0	513.733	800.4	5653.73	7374.27	10137.2	1072.87	3642.27	364.533	2217.2	1.46667	0	1408.47	5686.67	1335.73	0	0	0	2452.8	731.667	6357.33	0	0	9554.4	0	0	0	416.333	1975.07	1645	0	1227.47	0	161.333	5049.53	25392.7	15898.3	3916.2	739	2207.87	7486.6	1882.4	4701.27	0	0
PfEMP1 5.2	11262.2	239.533	0	48313.7	0	33106.7	6699.4	13554.7	27591.3	17037.2	401.867	11414.3	3444.53	18215.2	7998.47	745.8	6060.47	331.667	3458.73	66.4667	463.667	181	10751.8	10221.7	39048.3	1967.67	1218.73	1154.4	0	883.867	978.467	1231.33	1910.07	2455	0	814.467	119.8	2628.33	14491.5	5522.73	57447.3	5005.2	44	2349.87	13484.6	3528.4	36234.3	0	20532.8
PfEMP1 5.1	1699.2	3462.53	0	14728.7	0	5952.73	33126.4	34831.7	19405.3	13025.2	0	4634.27	29404.5	14180.2	5786.47	3594.8	0	1417.67	5853.73	1679.47	2116.67	1305	14151.8	851.667	35105.3	4787.67	2085.73	11348.4	697.6	6322.87	603.467	2708.33	1339.07	6112	1841.13	1276.47	7099.8	2777.33	1364.53	29394.7	44970.3	17241.2	18123	8118.87	35034.6	6183.4	17292.3	129.333	10265.8
PfEMP1 8.1	6337.2	3309.53	0	13534.7	0	16449.7	14939.4	38031.7	10193.3	21811.2	589.867	9001.27	13272.5	19813.2	9079.47	2818.8	20903.5	606.667	12159.7	2622.47	361.667	2208	14043.8	8526.67	25375.3	14205.7	180.733	21723.4	463.6	0	1542.47	2687.33	2552.07	32926	55.1333	14003.5	0	1686.33	8840.53	22716.7	14103.3	6659.2	2415	3017.87	15609.6	6124.4	21101.3	0	2940.8
PfEMP1 4.3	0	0	0	17253.7	3175.93	6041.73	9049.4	30546.7	22440.3	12063.2	694.867	3090.27	13923.5	11557.2	15364.5	338.8	39924.5	5636.67	8276.73	0	592.667	1051	11524.8	2498.67	23736.3	0	146.733	15939.4	3089.6	0	0	0	0	41882	0	47300.5	0	105.333	6217.53	20976.7	57299.3	22110.2	0	2096.87	4053.6	0	20928.3	0	3457.8
PfEMP1 6.6	3555.2	1061.53	0	58787.7	0	12618.7	9808.4	22030.7	7937.27	2226.2	0	17086.3	3560.53	4100.2	4021.47	3099.8	8789.47	1567.67	7073.73	1249.47	855.667	0	12268.8	2825.67	12153.3	11047.7	1232.73	9253.4	0	6832.87	1287.47	2579.33	1583.07	8240	97.1333	2462.47	7312.8	642.333	2897.53	20084.7	2690.33	9072.2	23083	11930.9	24929.6	2700.4	13348.3	0	18756.8
PfEMP1 8.3	4205.2	1035.53	9767.6	2576.67	831.933	9849.73	24853.4	28933.7	17607.3	6323.2	0	6497.27	30613.5	3721.2	1227.47	12515.8	8906.47	2592.67	13679.7	0	0	0	15279.8	1650.67	16696.3	0	0	3065.4	108.6	543.867	0	3232.33	3119.07	29501	0	3878.47	3562.8	0	10142.5	14816.7	4563.33	15612.2	21101	2218.87	16527.6	25875.4	17803.3	0	1331.8
PfEMP1 7.1	9111.2	2134.53	0	6159.67	4311.93	6108.73	3538.4	18827.7	5306.27	31904.2	3092.87	42837.3	9630.53	32164.2	9674.47	0	25668.5	2746.67	7688.73	1755.47	0	1045	4339.8	500.667	22151.3	9896.67	0	2749.4	17541.6	448.867	0	3006.33	4325.07	26071	0	2732.47	0	0	6933.53	17600.7	11826.3	7479.2	5737	4943.87	12839.6	12865.4	26690.3	0	1833.8
PfEMP1 9.4	4631.2	1072.53	0	981.667	0	11239.7	13464.4	25065.7	9670.27	5298.2	0	5994.27	2455.53	2234.2	530.467	2035.8	9427.47	1321.67	10517.7	0	997.667	0	16628.8	4041.67	7078.33	0	237.733	3703.4	0	0	161.467	1710.33	620.067	17645	0	1332.47	4205.8	278.333	14409.5	11690.7	618.333	5607.2	25758	0	1778.6	6205.4	9196.27	0	5014.8
PfEMP1 12.1	6761.2	0	1311.6	1935.67	1455.93	0	12102.4	15781.7	2905.27	25100.2	6.86667	43065.3	885.533	20811.2	6017.47	0	12932.5	705.667	8457.73	0	0	0	3726.8	1640.67	14863.3	4927.67	210.733	9330.4	11864.6	1510.87	627.467	0	42.0667	22896	0	0	3036.8	0	981.533	14971.7	3397.33	5648.2	212	1230.87	3927.6	3786.4	18375.3	0	0
PfEMP1 6.1	3069.2	1283.53	0	2048.67	0	2157.73	25721.4	18860.7	18103.3	9359.2	0	4582.27	9180.53	20457.2	1795.47	10804.8	3716.47	8646.67	5637.73	965.467	1421.67	88	14358.8	4154.67	28657.3	0	803.733	3320.4	0.6	0	161.467	4198.33	1994.07	11238	0	11626.5	5551.8	0	21635.5	12738.7	10939.3	3329.2	277	2537.87	3153.6	7060.4	6515.27	0	6401.8
PfEMP1 4.5	3075.2	0	24.6	405.667	0	1374.73	24980.4	13894.7	7323.27	743.2	0	2379.27	0	8164.2	3222.47	1630.8	15.4667	0	579.733	0	0	0	7295.8	1085.67	17520.3	0	0	4127.4	253.6	1710.87	1114.47	0	0	4272	0	0	1983.8	0	0	24264.7	0	598.2	343	1759.87	1469.6	168.4	3411.27	0	47364.8
PfEMP1 6.3	7110.2	0	0	1632.67	0	23345.7	4840.4	30540.7	2558.27	2337.2	2041.87	3499.27	2573.53	7272.2	151.467	1626.8	8560.47	287.667	4431.73	2364.47	4478.67	262	4476.8	3224.67	16761.3	23789.7	0	4589.4	341.6	0	0	2000.33	2186.07	7019	451.133	2175.47	0	1928.33	4651.53	18047.7	4890.33	2868.2	44469	5827.87	1661.6	2907.4	20010.3	0	45213.8
PfEMP1 9.3	5303.2	0	0	0	0	1206.73	6766.4	7386.73	14034.3	3101.2	305.867	4702.27	4115.53	4809.2	304.467	776.8	0	0	8723.73	0	0	0	1188.8	67.6667	9981.33	0	0	0	210.6	0	0	849.333	1468.07	6844	0	0	0	158.333	2481.53	8313.73	6355.33	0	4501	1988.87	10082.6	901.4	4346.27	0	402.8
PfEMP1 4.1	3105.2	2434.53	0	14362.7	8539.93	6518.73	6561.4	10922.7	12124.3	655.2	1304.87	12583.3	14724.5	4566.2	1078.47	3717.8	27895.5	12360.7	4673.73	1410.47	7175.67	3566	4547.8	1834.67	5533.33	4002.67	549.733	27897.4	1355.6	6784.87	931.467	2648.33	2180.07	43129	0	39792.5	4444.8	9457.33	1246.53	5466.73	46600.3	10528.2	1356	2001.87	6582.6	4237.4	6805.27	0	3959.8
PfEMP1 9.2	316.2	2841.53	0	1048.67	0	3590.73	9642.4	17012.7	10869.3	4502.2	0	11481.3	7193.53	6333.2	1430.47	999.8	2775.47	750.667	6148.73	553.467	2476.67	663	8645.8	0	21879.3	283.667	620.733	2852.4	147.6	3086.87	308.467	937.333	1368.07	3256	134.133	1435.47	3753.8	777.333	651.533	14880.7	13938.3	1390.2	1095	2619.87	17465.6	2316.4	2628.27	226.333	3456.8
PfEMP1 11.1	5306.2	6.53333	0	2974.67	2792.93	8459.73	10810.4	16380.7	5405.27	16944.2	394.867	32998.3	5297.53	18917.2	6601.47	337.8	10204.5	184.667	5066.73	0	500.667	1017	1084.8	706.667	10933.3	9643.67	1091.73	6929.4	15263.6	3453.87	2150.47	574.333	2243.07	22020	0	1247.47	3344.8	1182.33	1868.53	9906.73	4165.33	7350.2	1344	397.867	7230.6	8198.4	17242.3	0	2759.8
PfEMP1 3.5	0	0	0	621.667	0	0	885.4	7514.73	2672.27	0	633.867	4192.27	0	3434.2	504.467	0	0	892.667	925.733	355.467	113.667	0	1679.8	0	11836.3	4413.67	1734.73	0	74.6	0	0	1693.33	0	3311	0	5013.47	0	455.333	232.533	9908.73	5368.33	0	0	2591.87	4870.6	1686.4	806.267	0	300.8
PfEMP1 6.4	209.2	0	0	0	0	16148.7	9335.4	17444.7	1023.27	0	0	0	0	1042.2	0	0	0	0	237.733	814.467	1082.67	0	2544.8	128.667	11398.3	11560.7	0	11008.4	0	0	207.467	0	64.0667	3920	0	916.467	127.8	0	1213.53	8450.73	1137.33	544.2	7323	0	0	0	5096.27	0	10099.8
PfEMP1 3.2	3911.2	2805.53	0	1772.67	1534.93	3702.73	2336.4	18853.7	4992.27	181.2	0	12894.3	2715.53	1927.2	488.467	1761.8	4147.47	1971.67	2207.73	679.467	1188.67	3732	11250.8	5090.67	10651.3	546.667	285.733	2777.4	1560.6	6412.87	674.467	2443.33	1263.07	2675	0	4175.47	4564.8	2118.33	2704.53	4640.73	4205.33	2177.2	26385	1460.87	4419.6	5383.4	9150.27	0	2633.8
PfEMP1 9.1	3142.2	1506.53	0	2998.67	1332.93	3526.73	2735.4	5051.73	3401.27	1349.2	920.867	15913.3	1865.53	4875.2	239.467	0	6338.47	738.667	4049.73	2445.47	0	974	5161.8	460.667	8253.33	653.667	769.733	7921.4	487.6	2497.87	933.467	1968.33	2171.07	1779	207.133	5820.47	0	1277.33	1516.53	9593.73	10866.3	0	279	13706.9	3190.6	6887.4	9848.27	0	1715.8
PfEMP1 6.5	0	633.533	0	2061.67	0	3524.73	16753.4	11944.7	16328.3	4637.2	0	0	2690.53	26099.2	585.467	1770.8	419.467	1656.67	1814.73	0	0	642	4380.8	1281.67	18180.3	0	0	1596.4	188.6	79.8667	625.467	424.333	1296.07	5933	0	6670.47	1400.8	1566.33	2398.53	5496.73	6502.33	788.2	0	1329.87	3322.6	2077.4	2155.27	0	4753.8
PfEMP1 3.4	957.2	0	0	2489.67	0	1817.73	570.4	8849.73	5928.27	3736.2	0	0	5315.53	456.2	5273.47	582.8	4570.47	0	3470.73	0	0	0	1283.8	0	4339.33	0	0	0	985.6	0	0	0	0	4089	0	799.467	0	0	6194.53	4519.73	7834.33	0	0	0	0	0	9739.27	0	778.8
PfEMP1 4.4	437.2	0	0	44.6667	0	1679.73	6719.4	8222.73	4461.27	6259.2	0	932.267	0	16936.2	942.467	13494.8	1873.47	2576.67	302.733	0	20.6667	0	4541.8	151.667	6486.33	0	0	597.4	0	0	0	0	0	1459	0	0	1157.8	0	833.533	7970.73	0	1250.2	17052	4081.87	0	0	374.267	0	182.8
PfEMP1 9.5	0	0	0	1350.67	0	551.733	3357.4	13811.7	318.267	4148.2	0	275.267	0	0	0	0	5.46667	0	0	0	495.667	0	5579.8	0	3170.33	0	0	0	0	0	0	344.333	0	0	0	0	0	0	0	519.733	528.333	0	1536	186.867	0	714.4	0	0	167.8
PfEMP1 3.3	1574.2	537.533	0	7525.67	343.933	78.7333	560.4	7243.73	840.267	9429.2	0	1251.27	1206.53	0	598.467	808.8	2428.47	1199.67	275.733	43.4667	0	386	4213.8	2217.67	3895.33	77.6667	33.7333	2116.4	11395.6	4970.87	225.467	1423.33	0	2594	204.133	248.467	2949.8	0	1415.53	1737.73	6276.33	1311.2	18527	797.867	561.6	1886.4	363.267	52.3333	0
PfEMP1 3.6	0	0	0	2816.67	0	0	351.4	6166.73	682.267	5762.2	0	414.267	0	0	607.467	0	1408.47	825.667	0	0	0	0	2399.8	716.667	2348.33	0	0	1349.4	4715.6	0	0	277.333	0	0	0	0	1799.8	0	678.533	1534.73	1830.33	904.2	12657	404.867	0	140.4	4054.27	0	0
PfEMP1 4.2	0	1169.53	0	0	0	0	1033.4	2369.73	366.267	345.2	0	204.267	0	3250.2	164.467	2268.8	601.467	0	0	0	326.667	514	1040.8	0	480.333	0	0	1341.4	0	1830.87	0	249.333	7.06667	0	0	0	2351.8	122.333	0	455.733	895.333	0	1738	1854.87	263.6	2893.4	0	0	562.8
PfEMP1 6.2	90.2	255.533	0	1044.67	0	0	658.4	650.733	212.267	333.2	0	805.267	542.533	0	779.467	1260.8	0	384.667	0	0	483.667	0	2608.8	326.667	652.333	0	0	1886.4	118.6	731.867	362.467	321.333	0	0	0	55.4667	2913.8	0	0	185.733	903.333	286.2	954	561.867	180.6	2016.4	0	0	0
PfEMP1 3.1	263.2	0	0	0	0	1085.73	1658.4	685.733	545.267	131.2	0	966.267	641.533	0	123.467	0	0	0	0	0	0	276	44.8	501.667	632.333	0	0	559.4	637.6	0	1206.47	0	677.067	0	0	0	1284.8	0	0	0	284.333	337.2	0	0	0	814.4	0	0	810.8
PfEMP1 8.4	0	294.533	0	0	0	0	0	0	0	0	185.867	0	0	0	0	0	0	0	0	0	0	0	0	0	0	0	0	0	0	0	0	232.333	0	0	0	0	0	0	0	0	0	0	0	0	0	0	0	0	0
PfEMP1 10.2	8925.2	0	0	936.667	0	24191.7	7701.4	39690.7	4999.27	5523.2	451.867	10238.3	0	2494.2	557.467	813.8	26243.5	3532.67	3904.73	1232.47	0	0	18449.8	307.667	13508.3	0	0	0	122.6	626.867	0	10.3333	1496.07	4083	11.1333	699.467	0	1102.33	3723.53	10577.7	23247.3	725.2	43035	0	15374.6	2664.4	5979.27	0	4735.8
PfEMP1 10.1	211.2	657.533	0	0	0	8089.73	4762.4	20761.7	6959.27	17385.2	521.867	9541.27	0	426.2	386.467	1078.8	4764.47	577.667	1742.73	0	864.667	0	8742.8	0	21357.3	0	261.733	0	1589.6	0	0	594.333	59.0667	1380	0	540.467	0	455.333	924.533	9242.73	7504.33	720.2	19235	612.867	8402.6	835.4	2456.27	0	2468.8
PfEMP1 10.3	135.2	0	0	0	0	11147.7	8391.4	20847.7	3287.27	1091.2	49.8667	9287.27	17.5333	1550.2	616.467	195.8	0	0	3407.73	0	0	1105	3354.8	338.667	2824.33	0	354.733	949.4	845.6	1869.87	887.467	0	451.067	8146	0	0	707.8	0	2533.53	5412.73	3770.33	0	6976	111.867	7722.6	1168.4	8013.27	0	1152.8
PfEMP1 10.5	2765.2	3891.53	0	917.667	609.933	7278.73	0	2028.73	4085.27	2923.2	676.867	18804.3	0	2264.2	5689.47	1818.8	3008.47	1711.67	1845.73	2162.47	2812.67	2003	502.8	301.667	3594.33	1621.67	878.733	5090.4	321.6	5744.87	1318.47	1349.33	1255.07	4598	887.133	1354.47	0	1863.33	5136.53	4511.73	1888.33	2372.2	0	1526.87	5136.6	6826.4	1101.27	839.333	1676.8
PfEMP1 10.4	0	0	0	0	0	729.733	885.4	1601.73	0	0	0	736.267	0	0	0	0	0	0	0	0	0	228	0	434.667	0	0	0	610.4	107.6	0	504.467	274.333	829.067	0	0	0	0	0	0	0	0	0	494	0	0	251.4	0	0	12.8
PfEMP1 1.1	6816.2	878.533	0	9441.67	0	5690.73	1162.4	32494.7	7959.27	3833.2	1269.87	21863.3	1367.53	10901.2	4692.47	1868.8	20245.5	1834.67	2628.73	11047.5	0	0	20064.8	5662.67	21362.3	10153.7	5544.73	3712.4	22026.6	0	0	3795.33	1645.07	8953	2129.13	9165.47	0	550.333	6111.53	20621.7	25101.3	0	1677	30754.9	13408.6	4257.4	33681.3	1045.33	0
PfEMP1 1.3	2327.2	1250.53	0	35201.7	0	1985.73	7909.4	8342.73	1579.27	2467.2	750.867	4894.27	2937.53	557.2	324.467	3344.8	1882.47	670.667	1088.73	0	127.667	0	1981.8	930.667	3010.33	203.667	686.733	2289.4	0	2823.87	204.467	1608.33	315.067	7411	289.133	136.467	3201.8	1177.33	1214.53	10864.7	0	955.2	306	1088.87	910.6	1485.4	18054.3	0	327.8
PfEMP1 2.1	6436.2	4174.53	0	3062.67	1569.93	4571.73	17450.4	6662.73	13677.3	17943.2	0	10346.3	4235.53	4721.2	3126.47	3162.8	3703.47	13881.7	2118.73	2349.47	2842.67	1623	7896.8	933.667	18746.3	1903.67	1416.73	21737.4	4023.6	7060.87	1977.47	4770.33	1853.07	3756	347.133	16775.5	9639.8	3573.33	12424.5	30459.7	9833.33	22633.2	3288	8360.87	2969.6	8579.4	9654.27	990.333	2151.8
PfEMP1 2.6	4381.2	312.533	0	5191.67	0	4121.73	7747.4	13595.7	10431.3	10734.2	0	698.267	2204.53	1385.2	0	0	2150.47	1673.67	795.733	0	185.667	0	1663.8	720.667	8894.33	0	111.733	15161.4	0	2718.87	1172.47	383.333	2617.07	1056	707.133	3648.47	3343.8	3009.33	3226.53	17037.7	10584.3	4254.2	1833	1834.87	2665.6	3190.4	9759.27	0	2136.8
PfEMP1 2.3	4851.2	219.533	0	0	0	5475.73	1556.4	16003.7	723.267	273.2	118.867	0	3348.53	0	0	2591.8	2964.47	0	865.733	419.467	0	311	2007.8	593.667	1011.33	0	0	0	0	0	0	4711.33	1739.07	352	459.133	0	0	1289.33	1219.53	3312.73	54.3333	0	26833	1644.87	2289.6	5279.4	2514.27	0	1846.8
PfEMP1 19.1	8028.2	906.533	0	8853.67	0	7139.73	7209.4	15088.7	10510.3	1856.2	0	15831.3	11621.5	9780.2	668.467	1954.8	7885.47	1321.67	30243.7	0	1622.67	840	1785.8	990.667	12998.3	1858.67	929.733	31943.4	5065.6	7986.87	2367.47	3204.33	4163.07	3729	115.133	6335.47	5303.8	4896.33	2821.53	4522.73	48202.3	2900.2	3086	27460.9	9062.6	7589.4	16839.3	0	3122.8
PfEMP1 15.1	5054.2	1676.53	283.6	3046.67	563.933	1740.73	3014.4	6838.73	2561.27	1004.2	971.867	3946.27	2642.53	6176.2	561.467	3223.8	1195.47	1171.67	2363.73	1117.47	1373.67	1137	1713.8	6343.67	13011.3	2242.67	1219.73	0	1547.6	4081.87	2034.47	2665.33	783.067	2267	931.133	707.467	0	1296.33	16632.5	2320.73	3681.33	7799.2	0	1423.87	2882.6	3594.4	4309.27	909.333	1719.8
PfEMP1 22.1	635.2	2374.53	0	3340.67	1021.93	1045.73	0	2438.73	1238.27	696.2	1006.87	9621.27	0	2092.2	1150.47	1540.8	3732.47	1431.67	1821.73	1184.47	2384.67	1460	0	166.667	14371.3	1159.67	367.733	9038.4	762.6	0	7.46667	2034.33	1396.07	7810	0	1664.47	0	2521.33	908.533	2585.73	4132.33	791.2	0	2653.87	3980.6	3676.4	743.267	0	319.8
PfEMP1 42.1	13564.2	2188.53	25670.6	8803.67	3241.93	11918.7	34411.4	46013.7	23878.3	5902.2	25456.9	15581.3	4754.53	6780.2	2771.47	3085.8	10991.5	3011.67	6133.73	23757.5	4563.67	948	37426.8	1510.67	47834.3	46244.7	2377.73	16906.4	4775.6	11574.9	5499.47	3772.33	7337.07	29268	3374.13	13930.5	8214.8	4473.33	7661.53	19551.7	7588.33	14640.2	1804	45404.9	5600.6	8867.4	39444.3	1133.33	2755.8
PfEMP1 43.1	7902.2	1295.53	0	11586.7	2191.93	20196.7	7331.4	32123.7	6110.27	2624.2	114.867	14046.3	1794.53	3978.2	9921.47	7917.8	7984.47	617.667	5020.73	2465.47	1002.67	180	8418.8	1674.67	17161.3	953.667	652.733	0	0	1246.87	2329.47	2869.33	3341.07	5168	316.133	1158.47	1873.8	2660.33	3164.53	8122.73	46533.3	6106.2	8020	3510.87	11216.6	3217.4	13948.3	0	2755.8
PfEMP1 33.1	1603.2	1535.53	620.6	799.667	0	2931.73	15942.4	19436.7	7238.27	450.2	5406.87	1490.27	1639.53	5320.2	0	488.8	0	0	17233.7	531.467	48.6667	656	5577.8	2161.67	14251.3	1200.67	1842.73	11541.4	427.6	2202.87	2166.47	2127.33	2316.07	10455	0	12734.5	2198.8	3380.33	5888.53	7385.73	28144.3	3662.2	640	6512.87	4388.6	4111.4	15016.3	0	2339.8
PfEMP1 31.1	1930.2	4058.53	285.6	982.667	5272.93	5635.73	0	27913.7	7377.27	1231.2	1389.87	8556.27	1795.53	11471.2	96.4667	2677.8	3397.47	1409.67	2652.73	1842.47	2635.67	2116	3511.8	191.667	20699.3	3115.67	1587.73	0	830.6	0	1056.47	2797.33	2461.07	13079	1069.13	6136.47	0	2662.33	2106.53	4878.73	8981.33	3269.2	0	6446.87	11617.6	5413.4	38775.3	1177.33	2254.8
PfEMP1 27.1	5618.2	4517.53	0	5704.67	806.933	3615.73	13475.4	44160.7	7721.27	7145.2	317.867	6030.27	5449.53	10869.2	592.467	6433.8	1733.47	7931.67	3240.73	3530.47	3048.67	2758	6040.8	1705.67	11267.3	1780.67	2473.73	4512.4	1368.6	8898.87	2980.47	6920.33	7339.07	8239	582.133	2651.47	6287.8	9163.33	3685.53	4434.73	8934.33	4684.2	5164	2460.87	4157.6	8929.4	7328.27	1805.33	1490.8
PfEMP1 34.2	13092.2	378.533	0	1080.67	3652.93	17384.7	5481.4	31537.7	15368.3	996.2	1415.87	5030.27	2035.53	6192.2	1678.47	4354.8	12448.5	221.667	21707.7	521.467	373.667	115	9100.8	1061.67	11838.3	2117.67	710.733	3710.4	0	0	2465.47	249.333	4026.07	5899	310.133	1166.47	1326.8	5156.33	5788.53	13156.7	20550.3	8322.2	14345	3534.87	25303.6	4377.4	8260.27	0	908.8
PfEMP1 35.2	5090.2	276.533	0	0	0	11889.7	18219.4	16059.7	2482.27	3603.2	57.8667	5544.27	1275.53	1461.2	617.467	0	1980.47	0	5866.73	0	0	0	7338.8	2015.67	6599.33	751.667	147.733	1229.4	0	4205.87	1404.47	773.333	2447.07	10316	0	370.467	1263.8	2462.33	7849.53	7446.73	2845.33	7480.2	25438	2858.87	0	1980.4	4756.27	0	4531.8
PfEMP1 35.1	7353.2	322.533	3094.6	6349.67	5061.93	7527.73	0	21979.7	5161.27	8770.2	1282.87	4824.27	3410.53	4299.2	686.467	1799.8	5594.47	0	4343.73	4007.47	0	2087	14248.8	4287.67	10779.3	4294.67	0	1931.4	1361.6	7672.87	3164.47	1600.33	3052.07	18426	1777.13	7479.47	0	3955.33	3616.53	7152.73	12767.3	0	1367	2582.87	5038.6	5672.4	23768.3	684.333	2475.8
PfEMP1 52.1	7858.2	100.533	344.6	15445.7	0	46074.7	3067.4	24167.7	38831.3	1615.2	382.867	938.267	0	1095.2	415.467	20247.8	7785.47	0	7927.73	9142.47	0	0	2355.8	26625.7	13517.3	0	0	13009.4	31.6	0	155.467	1069.33	1005.07	10424	0	0	0	0	21164.5	7136.73	2426.33	4920.2	23643	12883.9	126.6	39545.4	3765.27	0	2129.8
PfEMP1 56.1	861.2	0	0	0	0	4001.73	26775.4	17771.7	8165.27	0	0	2962.27	249.533	3995.2	0	511.8	0	0	1692.73	528.467	252.667	0	7172.8	454.667	10181.3	0	0	4168.4	2345.6	1987.87	765.467	182.333	584.067	0	0	169.467	2532.8	0	0	4059.73	0	2258.2	22	769.867	2933.6	213.4	4615.27	0	865.8
PfEMP1 40.1	0	250.533	0	3038.67	5813.93	0	3048.4	11462.7	2918.27	70.2	0	0	0	997.2	690.467	0	8559.47	7965.67	1832.73	0	0	0	682.8	839.667	7765.33	0	216.733	6157.4	0	823.867	0	1779.33	278.067	10700	0	22727.5	0	0	4392.53	7334.73	15637.3	0	0	8503.87	2889.6	0	6441.27	0	0
PfEMP1 38.1	573.2	0	1358.6	10910.7	0	1334.73	8869.4	16325.7	10826.3	0	3695.87	3252.27	2840.53	845.2	1547.47	761.8	111.467	0	2958.73	0	241.667	0	5962.8	1275.67	7292.33	3211.67	357.733	9494.4	0	796.867	1252.47	324.333	182.067	16554	0	4364.47	1781.8	0	1313.53	5948.73	391.333	5230.2	4165	648.867	2467.6	1348.4	6494.27	29.3333	903.8
PfEMP1 54.1	5383.2	1208.53	0	13893.7	8501.93	5235.73	0	9662.73	2930.27	3003.2	1912.87	4422.27	2609.53	3175.2	572.467	4491.8	3569.47	2495.67	3133.73	1428.47	2241.67	366	187.8	2796.67	5373.33	17046.7	460.733	0	14109.6	4082.87	1307.47	4189.33	3214.07	3868	1023.13	2710.47	0	2630.33	5498.53	14906.7	25598.3	5026.2	224	1557.87	6855.6	10171.4	11190.3	145.333	0
PfEMP1 60.1	81.2	2024.53	2091.6	0	0	2656.73	8635.4	14551.7	8497.27	450.2	1006.87	4897.27	0	936.2	118.467	1364.8	1437.47	0	2233.73	0	1244.67	3	6173.8	76.6667	17444.3	0	216.733	2188.4	2454.6	2817.87	1982.47	1276.33	1957.07	6230	0	0	3006.8	165.333	755.533	5168.73	574.333	6048.2	1127	956.867	3196.6	2960.4	17902.3	0	1272.8
PfEMP1 37.2	1280.2	1413.53	0	1757.67	0	3623.73	2620.4	16969.7	3889.27	399.2	514.867	2720.27	0	1254.2	1477.47	2223.8	8752.47	792.667	3869.73	296.467	1118.67	0	7827.8	1535.67	13084.3	0	1015.73	0	0	882.867	1187.47	1491.33	0	855	0	273.467	0	0	2412.53	5714.73	1015.33	5268.2	15764	1923.87	379.6	3196.4	1759.27	0	2472.8
PfEMP1 33.2	6437.2	3500.53	0	5116.67	0	5374.73	9221.4	18070.7	2659.27	2151.2	0	2528.27	2531.53	2941.2	10782.5	2799.8	2807.47	1590.67	2397.73	1465.47	2465.67	711	11584.8	1261.67	1228.33	633.667	623.733	3044.4	118.6	7666.87	1616.47	4021.33	2704.07	3072	739.133	1181.47	8416.8	4292.33	3111.53	3151.73	2178.33	2533.2	14905	3633.87	2225.6	6180.4	111.267	559.333	2312.8
PfEMP1 60.2	1167.2	5380.53	0	0	0	4100.73	7465.4	19015.7	1000.27	816.2	0	360.267	1924.53	0	937.467	0	4839.47	0	643.733	0	0	0	10350.8	427.667	7229.33	0	0	1672.4	0	0	0	1154.33	399.067	548	0	1352.47	2882.8	0	1252.53	1195.73	16978.3	0	20861	1386.87	0	1478.4	0	0	3694.8
PfEMP1 36.1	1530.2	688.533	290.6	6487.67	758.933	4545.73	10748.4	7669.73	2954.27	480.2	0	7163.27	4601.53	13232.2	381.467	10356.8	2038.47	0	17269.7	0	616.667	657	1273.8	407.667	7519.33	800.667	587.733	19473.4	685.6	3243.87	6145.47	1357.33	1787.07	4145	0	2932.47	0	3387.33	4218.53	4272.73	3004.33	5768.2	2626	386.867	10188.6	2277.4	8240.27	0	1422.8
PfEMP1 51.1	1033.2	1483.53	0	0	0	1011.73	0	25189.7	1348.27	0	1187.87	30.2667	1672.53	4835.2	996.467	1334.8	3001.47	1392.67	5757.73	632.467	1194.67	0	867.8	438.667	5873.33	261.667	193.733	0	87.6	0	0	1654.33	960.067	744	4950.13	2739.47	0	0	0	5450.73	2558.33	4995.2	0	6902.87	2402.6	2000.4	12476.3	0	590.8
PfEMP1 37.1	865.2	0	0	0	0	0	4411.4	6988.73	10434.3	0	53.8667	2735.27	1078.53	1780.2	858.467	1469.8	4369.47	0	0	0	850.667	0	7543.8	463.667	3553.33	0	343.733	3501.4	0	1426.87	62.4667	354.333	0	855	0	0	2956.8	0	1214.53	2148.73	0	131.2	477	908.867	0	0	5772.27	9350.33	0
PfEMP1 36.2	2851.2	725.533	0	0	0	6062.73	8540.4	8370.73	1205.27	496.2	0	1057.27	0	300.2	0	1163.8	3721.47	0	1341.73	0	1157.67	133	4570.8	0	2846.33	3800.67	15.7333	2360.4	0	1581.87	1423.47	1352.33	2092.07	0	0	0	2717.8	1007.33	420.533	4463.73	2721.33	3859.2	25035	82.8667	0	2409.4	1416.27	0	2688.8
PfEMP1 39.2	6991.2	746.533	0	200.667	0	8990.73	6192.4	11855.7	211.267	718.2	0	0	0	728.2	923.467	713.8	12711.5	4462.67	1605.73	0	0	0	7150.8	1694.67	2447.33	0	0	0	0	0	0	526.333	939.067	2853	0	741.467	0	290.333	963.533	2317.73	422.333	926.2	22667	1989.87	0	2587.4	0	0	45.8
PfEMP1 42.2	0	842.533	0	0	0	2558.73	4034.4	8513.73	210.267	601.2	0	207.267	1159.53	0	152.467	0	4966.47	0	0	0	287.667	0	4817.8	10133.7	66.3333	0	0	1389.4	0	0	0	909.333	1131.07	0	0	0	2650.8	0	218.533	0	0	0	16437	337.867	0	837.4	0	0	0
PfEMP1 32.1	5001.2	0	0	552.667	0	11862.7	1721.4	12294.7	693.267	1535.2	235.867	2199.27	0	219.2	0	162.8	8189.47	0	1343.73	1385.47	0	268	8946.8	0	270.333	431.667	0	0	108.6	133.867	0	868.333	3611.07	855	133.133	0	0	1950.33	2871.53	3450.73	7053.33	0	36657	73.8667	6892.6	4044.4	649.267	0	1591.8
PfEMP1 53.1	3579.2	0	0	0	0	221.733	0	5804.73	0	0	148.867	0	0	182.2	890.467	97.8	0	0	110.733	0	0	0	655.8	0	5073.33	0	0	0	0	0	0	1053.33	1233.07	1302	0	0	0	584.333	0	369.733	5313.33	0	0	52.8667	0	754.4	3079.27	0	0
PfEMP1 27.3	719.2	362.533	882.6	0	1843.93	0	1071.4	1045.73	950.267	0	0	34.2667	0	102.2	0	0	0	0	141.733	0	0	231	285.8	392.667	0	9.66667	112.733	1653.4	142.6	1383.87	1562.47	515.333	961.067	2805	0	0	2058.8	1156.33	0	1004.73	86.3333	0	576	0	0	1897.4	0	0	470.8
PfEMP1 39.1	1763.2	0	0	0	0	0	1726.4	2079.73	2606.27	0	0	3538.27	0	2921.2	213.467	555.8	83.4667	0	5850.73	0	496.667	0	2038.8	955.667	1417.33	0	6.73333	1184.4	0	0	0	2752.33	1331.07	0	0	0	5630.8	0	516.533	818.733	2792.33	0	0	744.867	0	965.4	6091.27	0	0
PfEMP1 56.2	0	0	0	0	0	0	1370.4	4717.73	3249.27	0	0	0	0	0	106.467	151.8	0	0	0	0	0	0	3119.8	0	25.3333	0	0	1287.4	0	0	0	896.333	0	0	0	0	881.8	0	0	73.7333	0	0	0	0	0	273.4	0	0	0
PfEMP1 27.2	651.2	359.533	0	0	0	497.733	0	1644.73	0	501.2	966.867	1500.27	0	0	349.467	1208.8	0	504.667	0	355.467	316.667	548	0	0	375.333	84.6667	1514.73	0	630.6	394.867	201.467	1293.33	522.067	619	0	0	0	187.333	984.533	0	82.3333	345.2	1243	0	390.6	938.4	0	0	3.8
PfEMP1 51.2	0	137.533	0	0	0	0	2217.4	3487.73	760.267	0	0	0	0	0	0	0	0	0	0	0	209.667	0	3513.8	0	333.333	0	0	830.4	0	0	0	600.333	507.067	0	0	0	1866.8	0	0	491.733	0	0	29	0	0	84.4	0	0	0
PfEMP1 34.1	116.2	0	152.6	291.667	0	0	2804.4	5191.73	995.267	0	0	2206.27	0	64.2	0	0	0	0	486.733	0	356.667	353	719.8	649.667	708.333	0	0	1434.4	288.6	494.867	1042.47	841.333	2151.07	227	0	1463.47	1565.8	0	0	415.733	428.333	431.2	0	415.867	0	1366.4	0	0	413.8
PfEMP1 54.2	0	1102.53	0	0	0	0	1991.4	1099.73	0	0	0	0	0	0	0	85.8	0	0	0	0	1007.67	0	2938.8	0	159.333	0	0	932.4	0	798.867	0	870.333	0	0	0	0	1889.8	0	0	0	0	0	2028	0	0	2196.4	0	0	0
PfEMP1 41.1	0	0	0	0	0	0	0	1499.73	0	0	368.867	0	0	0	0	0	0	0	0	0	0	0	0	0	0	0	0	0	0	0	0	96.3333	0	0	0	0	0	0	0	0	0	0	0	0	0	0	0	0	0
PfEMP1 17.5	5029.2	4631.53	0	8140.67	547.933	3787.73	0	6540.73	5075.27	2699.2	2310.87	4350.27	2440.53	1332.2	4359.47	5457.8	4785.47	1546.67	23677.7	3205.47	856.667	3010	1067.8	327.667	8752.33	2863.67	0	0	977.6	0	0	4583.33	3905.07	20813	1816.13	5126.47	0	7433.33	13834.5	4696.73	8934.33	990.2	626	8080.87	7501.6	8267.4	4226.27	763.333	4080.8
PfEMP1 17.1	4335.2	2564.53	0	13450.7	180.933	5587.73	4146.4	4876.73	2188.27	4683.2	293.867	5240.27	3707.53	1897.2	1649.47	1782.8	1257.47	3726.67	1240.73	28.4667	2103.67	138	5941.8	808.667	6382.33	325.667	1118.73	14992.4	0	5691.87	1747.47	3275.33	2790.07	2839	179.133	5090.47	7289.8	580.333	726.533	3164.73	1332.33	1909.2	6716	2169.87	3408.6	3099.4	1965.27	0	871.8
PfEMP1 17.2	0	850.533	0	0	0	1423.73	3861.4	4153.73	1583.27	4926.2	649.867	7419.27	0	213.2	2723.47	844.8	0	520.667	234.733	0	0	0	2342.8	0	10707.3	0	588.733	0	0	0	0	1219.33	0	845	0	377.467	0	217.333	2317.53	1525.73	462.333	165.2	0	374.867	10013.6	1881.4	414.267	0	32.8
PfEMP1 17.4	5467.2	462.533	0	329.667	0	164.733	0	1118.73	157.267	237.2	616.867	1059.27	2602.53	890.2	83.4667	1450.8	1976.47	0	1701.73	0	0	235	0	197.667	494.333	2716.67	0	0	447.6	3438.87	674.467	1141.33	2523.07	1561	135.133	19135.5	0	1174.33	349.533	2378.73	6404.33	0	0	1176.87	1484.6	1516.4	14536.3	0	0
PfEMP1 17.3	7959.2	804.533	0	47.6667	0	1575.73	0	13967.7	0	476.2	4115.87	2786.27	922.533	2478.2	658.467	1503.8	997.467	0	4662.73	5682.47	0	89	1416.8	0	1820.33	8.66667	266.733	0	29.6	0	0	9646.33	2600.07	4015	851.133	66.4667	0	3093.33	3699.53	8895.73	23630.3	0	10975	1225.87	1346.6	2480.4	5556.27	0	10039.8
PfEMP1 55.1	2135.2	815.533	0	0	0	6028.73	5103.4	4668.73	888.267	0	0	2289.27	1325.53	482.2	223.467	1395.8	0	0	0	0	173.667	209	9688.8	1633.67	723.333	0	0	1985.4	429.6	2499.87	0	1290.33	660.067	311	0	81.4667	2555.8	128.333	393.533	934.733	479.333	258.2	19772	415.867	812.6	2081.4	396.267	0	1127.8
PfEMP1 55.2	243.2	0	0	0	0	0	0	50.7333	0	0	0	0	0	0	0	0	0	0	1.73333	0	0	10767	0	0	0	0	0	0	441.6	0	0	0	2968.07	0	0	0	0	483.333	0	1982.73	0	0	0	0	0	907.4	0	0	0
PfEMP1 21.1	4096.2	2869.53	0	2705.67	2112.93	3223.73	5623.4	8573.73	1295.27	1080.2	1125.87	4869.27	1887.53	2396.2	96.4667	2002.8	901.467	670.667	1725.73	1860.47	1797.67	1670	835.8	0	6543.33	869.667	1696.73	4284.4	960.6	2621.87	1458.47	4985.33	1422.07	1899	189.133	8280.47	3598.8	8648.33	706.533	2934.73	3152.33	3309.2	0	2568.87	1773.6	7384.4	2977.27	3059.33	1893.8
PfEMP1 21.2	4158.2	0	0	0	0	8153.73	4332.4	10991.7	2989.27	1485.2	0	0	0	0	0	0	2618.47	0	261.733	0	0	0	6170.8	118.667	0	0	0	0	87.6	0	0	0	539.067	734	0	0	0	745.333	293.533	1811.73	2982.33	0	21223	5928.87	845.6	1026.4	362.267	0	20854.8
PfEMP1 20.1	0	510.533	0	2275.67	0	1299.73	1786.4	13537.7	0	118.2	0	207.267	0	472.2	277.467	2170.8	276.467	0	0	0	297.667	0	5033.8	687.667	762.333	0	0	5731.4	0	1102.87	0	1680.33	145.067	0	889.133	0	2768.8	0	0	0	0	0	6889	300.867	0	702.4	0	0	436.8
PfEMP1 18.1	0	3130.53	0	0	0	754.733	686.4	0	250.267	390.2	0	0	0	0	221.467	1385.8	3449.47	645.667	16.7333	766.467	1069.67	328	483.8	214.667	24.3333	216.667	62.7333	1808.4	0	2465.87	0	2034.33	195.067	0	0	337.467	2712.8	1674.33	162.533	0	864.333	934.2	81	1155.87	191.6	2867.4	0	0	264.8
PfEMP1 25.2	9496.2	2812.53	1177.6	2667.67	0	15651.7	16561.4	15690.7	13699.3	3882.2	9043.87	9884.27	3375.53	41151.2	5964.47	1780.8	13030.5	1326.67	23988.7	24344.5	2144.67	228	18781.8	633.667	21802.3	784.667	870.733	15175.4	35266.6	9937.87	1574.47	3387.33	1610.07	8357	430.133	2419.47	8665.8	2449.33	22181.5	17309.7	6868.33	4421.2	45049	3873.87	16737.6	3919.4	22311.3	0	5984.8
PfEMP1 28.1	4477.2	4439.53	0	898.667	0	4070.73	2242.4	14062.7	4952.27	5293.2	608.867	16853.3	1424.53	3254.2	1100.47	2023.8	5589.47	733.667	1357.73	1277.47	2425.67	1374	6065.8	2459.67	11269.3	8958.67	1113.73	3843.4	2832.6	5139.87	999.467	3340.33	2110.07	13635	1144.13	30384.5	5517.8	1922.33	2919.53	3449.73	30679.3	2023.2	1991	5921.87	2473.6	6189.4	9246.27	180.333	1568.8
PfEMP1 29.2	4394.2	29241.5	0	518.667	0	6628.73	4344.4	20508.7	4665.27	1574.2	835.867	768.267	1099.53	1884.2	0	1122.8	0	0	1757.73	2217.47	0	1249	4545.8	122.667	8604.33	590.667	0	1030.4	385.6	0	0	2385.33	3113.07	3807	474.133	4879.47	0	3624.33	6000.53	7911.73	10221.3	0	27714	3682.87	1430.6	3952.4	7159.27	0	3093.8
PfEMP1 58.2	410.2	83.5333	0	0	0	6427.73	7018.4	16249.7	1355.27	365.2	0	0	0	0	0	0	4403.47	0	566.733	0	0	18	5369.8	460.667	8916.33	0	0	1374.4	0	876.867	889.467	0	620.067	0	0	0	1791.8	0	7.53333	3482.73	0	0	27243	2128.87	0	835.4	3212.27	0	1234.8
PfEMP1 49.1	12162.2	3826.53	0	1889.67	13016.9	775.733	0	3596.73	4934.27	2130.2	4824.87	3899.27	0	3815.2	213.467	6182.8	672.467	1014.67	3135.73	2233.47	3645.67	21738	342.8	1801.67	22268.3	2763.67	1599.73	1502.4	115.6	5391.87	1071.47	3306.33	2350.07	4056	412.133	14194.5	0	2743.33	982.533	4060.73	10735.3	7991.2	0	1589.87	3724.6	5945.4	10293.3	1198.33	1442.8
PfEMP1 49.2	420.2	1306.53	0	377.667	0	2874.73	4112.4	6442.73	442.267	708.2	0	228.267	0	704.2	837.467	0	0	0	6144.73	0	0	573	3839.8	319.667	1336.33	295.667	505.733	1083.4	793.6	0	1213.47	1366.33	2032.07	310	0	903.467	890.8	1249.33	1515.53	22889.7	816.333	0	13777	194.867	4657.6	2058.4	3728.27	0	4252.8
PfEMP1 57.1	5564.2	0	0	7813.67	0	0	0	5356.73	333.267	61.2	1407.87	2185.27	200.533	5431.2	0	2613.8	0	0	1177.73	0	0	0	2629.8	1536.67	132.333	0	0	4916.4	1525.6	0	0	5612.33	401.067	6772	421.133	1325.47	0	0	1169.53	6166.73	1967.33	0	76	722.867	1431.6	1883.4	3630.27	0	0
PfEMP1 25.1	1115.2	1180.53	0	0	0	0	3085.4	4976.73	1177.27	0	134.867	1240.27	0	1329.2	0	205.8	0	0	984.733	0	803.667	0	804.8	704.667	3258.33	0	57.7333	1539.4	0	1849.87	1082.47	1083.33	609.067	827	0	410.467	1664.8	779.333	137.533	1792.73	2277.33	35.2	137	0	1483.6	1452.4	366.267	0	0
PfEMP1 29.1	1039.2	2713.53	0	0	0	882.733	0	1939.73	1814.27	529.2	800.867	1226.27	0	627.2	0	949.8	989.467	814.667	1475.73	1821.47	1096.67	1339	0	84.6667	679.333	3937.67	183.733	0	299.6	0	49.4667	2221.33	1183.07	1269	0	0	0	1474.33	576.533	0	624.333	1694.2	0	652.867	1038.6	2962.4	3182.27	211.333	810.8
PfEMP1 47.1	0	466.533	0	0	0	0	3681.4	2732.73	343.267	0	0	0	0	0	117.467	146.8	0	0	0	0	101.667	0	3417.8	200.667	1880.33	0	0	2415.4	0	0	0	892.333	0	0	0	0	2021.8	0	0	0	0	0	0	0	0	190.4	1921.27	0	0
PfEMP1 58.1	449.2	694.533	0	0	0	0	0	2158.73	1254.27	0	1422.87	0	0	505.2	0	0	0	0	0	0	0	0	1628.8	0	630.333	0	0	1293.4	0	0	0	1165.33	183.067	0	165.133	0	0	0	0	623.733	0	0	0	303.867	1078.6	1434.4	2223.27	0	0
PfEMP1 57.3	0	411.533	0	0	0	0	0	8318.73	0	0	0	0	0	0	0	17.8	0	0	0	0	0	0	1233.8	0	1645.33	0	0	0	0	0	0	0	0	0	0	0	0	0	0	150.733	0	0	0	0	0	779.4	0	0	0
PfEMP1 57.2	0	0	0	0	0	0	1220.4	2273.73	2313.27	0	0	1675.27	0	0	0	0	0	0	301.733	0	0	0	1812.8	0	1217.33	0	0	895.4	0	0	217.467	0	305.067	0	0	0	1671.8	0	0	1092.73	732.333	0	0	0	0	0	216.267	0	66.8
PfEMP1 16.1	3225.2	0	0	1412.67	0	5565.73	17731.4	15123.7	7770.27	574.2	33.8667	10211.3	4263.53	4211.2	23.4667	2962.8	0	130.667	3157.73	0	0	64	6694.8	9116.67	5132.33	606.667	0	1366.4	0	6600.87	1570.47	0	2353.07	11939	0	329.467	4564.8	1457.33	1520.53	9995.73	0	2473.2	1367	721.867	10501.6	0	9469.27	0	1812.8
PfEMP1 16.2	108.2	519.533	0	17728.7	36.9333	5378.73	7610.4	7432.73	3321.27	1150.2	0	3621.27	5472.53	48.2	722.467	1442.8	1558.47	359.667	2718.73	0	576.667	0	14805.8	4664.67	6649.33	0	394.733	2290.4	0	0	41.4667	2088.33	793.067	5710	0	0	4505.8	372.333	5459.53	7215.73	1807.33	678.2	13086	11070.9	3180.6	2823.4	8565.27	0	281.8
PfEMP1 16.3	2194.2	937.533	0	989.667	2667.93	594.733	512.4	3667.73	2103.27	645.2	750.867	839.267	0	309.2	50.4667	1335.8	0	165.667	178.733	660.467	775.667	344	2613.8	438.667	1025.33	0	8.73333	0	0	0	705.467	2198.33	341.067	4658	0	0	0	0	544.533	669.733	1202.33	0	2795	1135.87	0	3578.4	0	0	409.8
PfEMP1 45.2	0	256.533	0	0	0	20325.7	13294.4	17315.7	1181.27	1677.2	2987.87	4440.27	0	0	0	0	2821.47	0	170.733	2467.47	351.667	0	7728.8	446.667	1491.33	278.667	130.733	1907.4	0	177.867	12330.5	355.333	7184.07	2402	0	0	924.8	1188.33	11160.5	3586.73	573.333	0	31811	74.8667	3537.6	3291.4	3250.27	0	6011.8
PfEMP1 24.1	7235.2	3899.53	0	1574.67	869.933	6404.73	8933.4	5663.73	1752.27	3832.2	2650.87	7765.27	1695.53	7032.2	42.4667	12378.8	4823.47	1070.67	7573.73	2341.47	2047.67	1275	1676.8	245.667	13415.3	939.667	1067.73	6391.4	242.6	0	1078.47	2334.33	2254.07	22947	234.133	907.467	0	1920.33	6568.53	7448.73	2660.33	2405.2	0	1542.87	5373.6	3782.4	15925.3	0	1489.8
PfEMP1 50.1	2943.2	3427.53	0	6794.67	0	9406.73	4796.4	12870.7	2839.27	718.2	1238.87	5578.27	1422.53	5680.2	57.4667	1556.8	2120.47	1351.67	5873.73	1571.47	6750.67	1630	2022.8	764.667	10008.3	798.667	1622.73	7005.4	354.6	2887.87	2781.47	3013.33	1955.07	2459	659.133	2602.47	0	3275.33	2962.53	3727.73	10058.3	18357.2	0	8806.87	5059.6	4401.4	13094.3	678.333	1918.8
PfEMP1 59.2	791.2	1775.53	0	137.667	0	515.733	0	12925.7	4425.27	0	0	0	503.533	0	293.467	609.8	564.467	101.667	0	0	0	0	1966.8	0	3726.33	81.6667	0	0	2466.6	0	0	1490.33	103.067	0	0	0	0	80.3333	791.533	746.733	3537.33	462.2	0	6515.87	0	1552.4	0	1397.33	0
PfEMP1 50.2	2555.2	0	0	0	0	4368.73	3383.4	24106.7	545.267	1101.2	120.867	0	246.533	13015.2	0	0	1063.47	0	69.7333	0	0	0	3595.8	2766.67	0	0	61.7333	0	0	0	0	0	1328.07	963	0	0	0	0	2792.53	1220.73	11.3333	0	24987	705.867	81.6	365.4	1117.27	0	557.8
PfEMP1 26.1	2190.2	4185.53	0	1859.67	1464.93	2685.73	0	7638.73	2485.27	511.2	783.867	2752.27	1040.53	1261.2	448.467	2288.8	735.467	325.667	2483.73	2283.47	2173.67	2000	0	115.667	2982.33	732.667	195.733	5320.4	169.6	3470.87	800.467	3043.33	1208.07	1341	268.133	764.467	0	4750.33	1050.53	3061.73	4655.33	3060.2	0	2414.87	2787.6	4626.4	1090.27	147.333	1494.8
PfEMP1 48.2	4017.2	955.533	0	1105.67	0	6173.73	13256.4	19445.7	2264.27	1148.2	0	1855.27	0	1958.2	2182.47	1033.8	9799.47	0	3905.73	830.467	1076.67	251	9468.8	451.667	3128.33	69.6667	175.733	5424.4	6018.6	3482.87	2605.47	1358.33	2312.07	1026	0	0	2635.8	724.333	5118.53	4475.73	994.333	493.2	21788	3344.87	0	2595.4	4989.27	0	5035.8
PfEMP1 46.2	5565.2	875.533	0	921.667	0	7176.73	9752.4	24482.7	1826.27	0	293.867	3935.27	1579.53	1533.2	291.467	1020.8	0	0	1252.73	1588.47	0	466	4088.8	779.667	3097.33	449.667	734.733	2459.4	180.6	3998.87	2373.47	713.333	4237.07	2397	0	3292.47	2946.8	2615.33	1120.53	3820.73	5259.33	27113.2	6302	4620.87	486.6	3240.4	5598.27	0	2123.8
PfEMP1 44.2	1250.2	1766.53	148.6	1128.67	383.933	5380.73	4460.4	11882.7	2575.27	2221.2	694.867	2004.27	0	933.2	300.467	596.8	6296.47	708.667	711.733	559.467	853.667	710	3450.8	39.6667	2660.33	1103.67	328.733	0	327.6	2248.87	0	1728.33	0	0	0	814.467	0	956.333	8596.53	4788.73	1595.33	4006.2	16145	881.867	478.6	2797.4	2053.27	154.333	1555.8
PfEMP1 26.2	9832.2	1099.53	0	672.667	0	2952.73	103.4	18547.7	4756.27	1898.2	237.867	11796.3	2164.53	2094.2	731.467	2944.8	7412.47	0	1324.73	2004.47	0	485	3107.8	19744.7	592.333	326.667	0	0	125.6	102.867	0	2088.33	3154.07	7238	185.133	770.467	0	2997.33	5978.53	1972.73	1114.33	0	5424	4505.87	2090.6	4066.4	802.267	0	1388.8
PfEMP1 24.2	4270.2	0	0	0	0	1596.73	0	7482.73	8890.27	0	28.8667	0	586.533	445.2	0	4614.8	3393.47	0	683.733	2455.47	0	9294	0	0	4182.33	430.667	0	0	790.6	0	0	385.333	1685.07	35228	269.133	112.467	0	2096.33	4603.53	1182.73	3841.33	0	2413	738.867	1043.6	2780.4	6191.27	0	979.8
PfEMP1 45.1	1027.2	1903.53	0	880.667	1486.93	1517.73	2101.4	4976.73	822.267	675.2	1063.87	1560.27	125.533	1395.2	325.467	506.8	139.467	754.667	1429.73	367.467	984.667	1195	902.8	198.667	3058.33	566.667	422.733	894.4	545.6	2731.87	364.467	2086.33	0	0	375.133	239.467	0	134.333	60.5333	2029.73	6765.33	1581.2	0	7614.87	924.6	1489.4	1601.27	654.333	1413.8
PfEMP1 48.3	285.2	1347.53	0	0	0	378.733	0	3102.73	1973.27	656.2	540.867	2356.27	0	0	0	0	11552.5	92.6667	2734.73	324.467	616.667	534	389.8	0	8484.33	169.667	137.733	4870.4	0	0	0	1683.33	296.067	2799	0	0	0	1068.33	0	707.733	2915.33	334.2	0	501.867	975.6	2150.4	9555.27	0	435.8
PfEMP1 59.1	2009.2	3103.53	0	1355.67	0	1807.73	11331.4	5622.73	13872.3	546.2	0	4912.27	1875.53	1881.2	1743.47	1407.8	1638.47	816.667	3225.73	257.467	1616.67	0	2655.8	862.667	5276.33	0	409.733	3527.4	185.6	4564.87	1247.47	4945.33	3022.07	9526	0	0.466667	3402.8	0	643.533	3099.73	1721.33	2025.2	16214	3002.87	2627.6	9130.4	1528.27	0	482.8
PfEMP1 30.3	760.2	3039.53	0	1404.67	0	2510.73	7269.4	15521.7	1245.27	546.2	20.8667	1782.27	0	389.2	510.467	1759.8	1289.47	373.667	507.733	616.467	1132.67	299	6325.8	346.667	5776.33	1.66667	69.7333	1815.4	0	2917.87	0	1606.33	575.067	4695	153.133	165.467	3535.8	854.333	584.533	1516.73	1067.33	1776.2	10795	1772.87	0	3555.4	1217.27	0	1288.8
PfEMP1 48.1	0	0	0	0	0	0	21.4	4023.73	94.2667	0	0	1580.27	0	0	0	0	0	0	0	0	0	0	342.8	0	5483.33	0	0	5621.4	0	0	0	0	0	0	0	0	0	0	0	503.733	0	0	0	0	501.6	0	0	0	0
PfEMP1 46.1	0	657.533	0	73.6667	0	359.733	3623.4	5363.73	1339.27	92.2	76.8667	616.267	0	0	0	552.8	0	0	372.733	0	1051.67	1077	1411.8	16.6667	3078.33	13.6667	0	2389.4	0	503.867	0	1643.33	0	0	0	0	0	1217.33	239.533	4189.73	475.333	177.2	0	0	410.6	2138.4	3003.27	0	466.8
PfEMP1 30.1	172.2	0	0	0	0	1048.73	10924.4	14129.7	509.267	0	0	903.267	0	0	0	0	0	0	0	0	0	0	2626.8	279.667	4564.33	0	0	166.4	0	0	0	0	0	4132	0	0	765.8	1807.33	0	858.733	0	0	6809	0	0	0	2264.27	0	107.8
PfEMP1 44.1	3109.2	1512.53	754.6	1053.67	683.933	908.733	3578.4	6867.73	953.267	917.2	0	2433.27	1902.53	1821.2	1883.47	1504.8	4833.47	1053.67	475.733	814.467	1470.67	1066	2731.8	631.667	3265.33	1272.67	342.733	18251.4	587.6	5301.87	1275.47	2871.33	971.067	1638	362.133	1574.47	4944.8	1246.33	1054.53	1576.73	2031.33	2482.2	1287	1519.87	1248.6	2377.4	1444.27	702.333	2622.8
PfEMP1 23.1	757.2	0	0	0	0	58.7333	0	4724.73	245.267	684.2	719.867	0	119.533	0	0	0	0	0	250.733	135.467	120.667	0	1439.8	0	0	0	0	0	146.6	0	0	1491.33	976.067	1160	0	0	0	169.333	462.533	1407.73	553.333	0	9450	268.867	307.6	1903.4	1126.27	0	0
PfEMP1 48.4	0	978.533	0	303.667	0	1089.73	1317.4	3888.73	1277.27	0	38.8667	1008.27	0	147.2	0	366.8	783.467	153.667	1280.73	0	316.667	232	740.8	424.667	3885.33	0	284.733	0	359.6	0	0	1312.33	0	0	0	0	0	1028.33	218.533	660.733	241.333	5478.2	0	1133.87	1120.6	2044.4	7247.27	0	837.8
PfEMP1 23.2	0	833.533	0	0	0	0	1003.4	6587.73	691.267	230.2	0	0	0	0	0	0	0	0	376.733	0	464.667	0	0	0	48.3333	44.6667	132.733	1444.4	79.6	2416.87	628.467	1007.33	1437.07	0	0	0	1001.8	1028.33	0	0	0	309.2	50	643.867	0	1727.4	32.2667	0	380.8
PfEMP1 30.2	0	556.533	0	0	0	42.7333	0	220.733	0	0	0	689.267	0	0	0	268.8	1673.47	0	0	0	720.667	193	0	0	292.333	229.667	0	0	0	0	0	2378.33	396.067	0	0	0	0	0	0	0	307.333	1033.2	0	805.867	485.6	2078.4	0	0	181.8
PfEMP1 14.1	4775.2	835.533	1198.6	530.667	56.9333	1302.73	1398.4	3526.73	2802.27	0	0	3716.27	0	2125.2	0	1192.8	2460.47	154.667	565.733	0	1050.67	0	1172.8	1223.67	8617.33	193.667	215.733	2006.4	0	6097.87	0	1009.33	755.067	852	26.1333	0	4162.8	775.333	1664.53	605.733	560.333	187.2	3333	822.867	3189.6	4559.4	172.267	0	48.8
PfEMP1 14.5	0	0	112.6	0	0	0	184.4	2224.73	0	0	0	1973.27	0	0	0	352.8	0	0	0	0	1938.67	0	288.8	0	0	0	0	0	227.6	0	0	24.3333	0	0	0	0	0	0	0	0	0	0	0	181.867	0	1369.4	0	0	0
PfEMP1 14.4	0.2	475.533	0	6033.67	0	1829.73	8096.4	1138.73	457.267	0	528.867	3530.27	0	731.2	244.467	973.8	7371.47	198.667	1486.73	0	3040.67	104	3387.8	0	2989.33	0	19.7333	2762.4	956.6	0	0	2447.33	210.067	0	0	0	706.8	2508.33	100.533	415.733	1240.33	577.2	0	952.867	1167.6	3102.4	1599.27	0	0
PfEMP1 14.2	374.2	484.533	0	0	0	0	0	305.733	0	0	490.867	958.267	0	3018.2	0	440.8	3510.47	132.667	2086.73	0	311.667	0	0	424.667	644.333	0	0	0	0	0	1453.47	0	0	3904	0	749.467	0	0	0	0	0	213.2	0	1187.87	621.6	551.4	0	0	0
PfEMP1 14.3	0	1520.53	0	0	0	0	534.4	0	0	0	0	0	0	0	0	381.8	0	0	193.733	0	533.667	19	1643.8	0	40.3333	0	0	1438.4	0	615.867	880.467	937.333	654.067	0	0	0	2245.8	238.333	0	224.733	0	0	0	108.867	0	2535.4	0	0	249.8
RIFIN 1	2467.2	0	0	44276.7	0	4119.73	22785.4	36958.7	22670.3	2945.2	5657.87	6847.27	31709.5	39892.2	377.467	766.8	38618.5	2601.67	3659.73	0	0	0	2237.8	43496.7	20980.3	1847.67	14289.7	831.4	0	0	1470.47	0	0	0	0	0	0	1146.33	39881.5	35586.7	25294.3	28095.2	1754	2890.87	58145.6	0	1520.27	0	8815.8
RIFIN 2	43360.2	11668.5	0	58816.7	23033.9	34593.7	20391.4	46237.7	33280.3	25261.2	29623.9	19118.3	58202.5	59801.2	8339.47	18079.8	43010.5	4498.67	35132.7	26371.5	0	0	6840.8	40812.7	30018.3	2790.67	51621.7	14089.4	19351.6	16962.9	14698.5	8863.33	15406.1	21126	1891.13	15883.5	1600.8	13989.3	60652.5	57179.7	41271.3	42074.2	59360	7623.87	58139.6	52296.4	24750.3	0	26015.8
RIFIN 3	6679.2	0	0	21400.7	0	0	7518.4	10922.7	2849.27	13860.2	0	6930.27	19540.5	39657.2	907.467	0	10986.5	0	40.7333	6094.47	0	0	2728.8	17893.7	7923.33	0	11360.7	38871.4	0	5617.87	4257.47	0	1997.07	4473	0	1517.47	3595.8	927.333	20937.5	19181.7	7152.33	18601.2	4437	7778.87	17047.6	96.4	6917.27	0	0
STEVOR 1	19751.2	0	0	58802.7	418.933	40848.7	17997.4	62597.7	59992.3	11522.2	25962.9	58349.3	41829.5	27246.2	42726.5	38121.8	39502.5	24451.7	53374.7	35336.5	0	0	30780.8	29175.7	22771.3	0	11459.7	18636.4	0	10136.9	32122.5	275.333	5299.07	29594	1447.13	20864.5	0	6853.33	38443.5	41228.7	42289.3	55871.2	27167	22736.9	42064.6	27249.4	43735.3	0	34528.8
STEVOR 2	10211.2	4583.53	0	34548.7	0	3041.73	1133.4	13798.7	31799.3	844.2	3803.87	18249.3	5700.53	5308.2	1406.47	9434.8	20188.5	13486.7	18345.7	8137.47	2763.67	1176	3116.8	3073.67	10881.3	1119.67	1453.73	3480.4	3471.6	0	3542.47	6428.33	3792.07	7864	245.133	996.467	0	465.333	19935.5	7091.73	7216.33	35599.2	1297	3554.87	8959.6	8244.4	42113.3	155.333	4267.8
STEVOR 3	2970.2	0	0	0	0	1091.73	0	266.733	0	0	362.867	0	0	249.2	0	0	12805.5	0	0	0	0	0	4141.8	0	0	0	0	0	0	0	0	0	0	0	0	3693.47	0	0	0	485.733	0	0	729	0	0	0	15372.3	0	0
STEVOR 4	36331.2	0	0	58900.7	0	45552.7	43492.4	62569.7	59910.3	19559.2	12051.9	58340.3	58142.5	40519.2	48217.5	43953.8	37955.5	29317.7	53601.7	39605.5	0	0	58460.8	46223.7	34089.3	0	13193.7	53842.4	0	26227.9	43005.5	2883.33	7031.07	41023	5981.13	33268.5	1161.8	12800.3	44241.5	56435.7	40914.3	55752.2	56527	35267.9	48041.6	33502.4	58882.3	0	46671.8
STEVOR 5	27038.2	0	0	58772.7	0	38206.7	38475.4	62585.7	49018.3	9810.2	8140.87	54569.3	45924.5	28013.2	31981.5	36062.8	37114.5	17801.7	54888.7	32444.5	0	0	47827.8	41795.7	16699.3	0	9522.73	39746.4	0	31391.9	40851.5	0	4342.07	28004	2877.13	20246.5	924.8	0	41750.5	42026.7	28571.3	55812.2	49484	26701.9	43965.6	23582.4	50999.3	0	38687.8
STEVOR 6	33835.2	0	0	58819.7	0	44863.7	13456.4	62601.7	43103.3	9491.2	14855.9	38774.3	58199.5	31541.2	38814.5	41248.8	41584.5	26474.7	57804.7	36667.5	0	0	34935.8	25721.7	23323.3	0	8142.73	25748.4	0	17369.9	21367.5	0	6936.07	32358	3884.13	20674.5	0	6124.33	46860.5	44934.7	36989.3	55959.2	53032	26085.9	52850.6	20862.4	58903.3	0	44328.8
PfEMP1 24 tag	3155.2	1758.53	0	3951.67	0	1621.73	2834.4	4078.73	3131.27	5894.2	0	5369.27	567.533	1494.2	1096.47	564.8	2719.47	878.667	1975.73	1257.47	747.667	0	13129.8	839.667	3496.33	83.6667	564.733	5428.4	0	6404.87	571.467	2915.33	1038.07	1102	128.133	871.467	5171.8	2543.33	930.533	3414.73	2938.33	2548.2	3414	1596.87	3347.6	3705.4	5892.27	0	264.8
PfEMP1 59 tag	5366.2	80.5333	1473.6	0	0	2195.73	2583.4	7082.73	2217.27	1139.2	218.867	6205.27	2498.53	2773.2	141.467	592.8	2590.47	0	1902.73	0	946.667	0	2239.8	506.667	1586.33	962.667	467.733	3485.4	42.6	6332.87	1419.47	1952.33	1942.07	1611	0	0	4706.8	3803.33	1251.53	5566.73	428.333	1814.2	3267	1750.87	2340.6	2393.4	3958.27	0	283.8
PfEMP1 39 tag	918.2	0	0	124.667	0	0	0	3714.73	0	0	253.867	311.267	0	1881.2	0	0	0	0	2884.73	0	0	0	0	150.667	0	0	0	0	0	0	0	1641.33	2682.07	3203	0	0	0	0	824.533	1852.73	779.333	0	0	43.8667	1329.6	1883.4	0	0	0
PfEMP1 29 tag	785.2	0	0	893.667	0	0	0	5900.73	0	0	783.867	0	0	929.2	0	0	0	0	0	0	0	0	0	0	126.333	0	0	0	0	0	0	0	0	0	0	0	0	0	1225.53	603.733	0	0	1656	0	322.6	0	0	0	0
PfEMP1 4 tag	3079.2	897.533	0	305.667	0	1444.73	0	592.733	0	0	291.867	197.267	0	434.2	0	1464.8	401.467	644.667	2145.73	560.467	0	1479	344.8	0	0	631.667	0	0	0	0	0	1289.33	1765.07	0	49.1333	242.467	0	2349.33	398.533	1040.73	0	0	0	635.867	859.6	2978.4	114.267	0	1629.8
PfEMP1 7 tag	443.2	827.533	0	0	0	859.733	0	1052.73	1179.27	126.2	200.867	3307.27	0	444.2	0	604.8	1152.47	582.667	884.733	107.467	955.667	734	0	0	175.333	932.667	42.7333	0	0	1801.87	183.467	2589.33	1147.07	210	0	0	0	1465.33	40.5333	3513.73	306.333	1154.2	0	940.867	1907.6	3343.4	0	0	384.8
PfEMP1 6 tag	0	0	0	0	0	0	81.4	1769.73	0	1440.2	0	0	0	71.2	0	0	0	0	0	0	0	0	1002.8	0	3055.33	0	0	775.4	0	631.867	0	0	0	0	0	0	203.8	0	0	0	0	0	28	0	0	0	0	0	0
MAL6P1.4 tag	1272.2	0	0	0	0	0	0	1574.73	0	681.2	0	0	0	0	0	0	0	0	0	0	0	0	3587.8	0	0	0	0	0	0	0	0	0	0	0	0	0	0	0	0	0	0	0	0	0	0	0	987.267	0	0
PfEMP1 61 tag	1855.2	1895.53	0	215.667	0	1495.73	1910.4	2374.73	819.267	153.2	0	2091.27	0	1293.2	528.467	1792.8	3272.47	992.667	686.733	351.467	983.667	533	2301.8	529.667	315.333	200.667	93.7333	1884.4	0	5015.87	0	3343.33	1998.07	751	432.133	538.467	4638.8	1319.33	480.533	3584.73	1113.33	1298.2	874	1886.87	1121.6	5036.4	1034.27	0	438.8
PfEMP1 5 tag	0	0	0	0	0	0	0	0	0	0	0	0	0	0	0	0	0	0	0	0	0	0	0	0	0	0	0	0	0	0	0	0	0	0	0	0	0	0	0	0	0	0	0	0	0	0	0	0	0
PfEMP1 6 Ex2	834.188	493.875	0	48787.1	172	8318.25	11228.4	20841.4	7372.56	4115.75	2379.38	45860.2	5990.12	26556.3	4944.75	20698.2	34871.3	970	23325.8	9739.75	0	0	20461.8	33289.9	12063.2	413.188	9977.25	5714.25	0	0	6747.19	3075.38	0	5197.12	5571.88	3206.88	0	1353.25	10285.2	26339.1	19747.5	29950.6	314.625	16673.2	35252.2	17224	30893.9	0	1472.62
PfEMP1 3 Ex2	2531.2	2671.53	0	53341.7	0	6460.73	4677.4	21682.7	9560.27	3165.2	3723.87	36237.3	4443.53	26183.2	3090.47	17375.8	38464.5	8.66667	18561.7	9422.47	0	819	18839.8	18118.7	18658.3	2711.67	3739.73	7101.4	0	0	2301.47	5911.33	1236.07	7598	3823.13	3145.47	0	2320.33	8998.53	25389.7	23639.3	15230.2	0	21943.9	30013.6	14150.4	37079.3	0	1723.8
PfEMP1 9 Ex2	598.188	2999.88	0	52772.1	817	4767.25	9629.44	15380.4	10367.6	4642.75	2123.38	46942.2	3902.12	26482.3	5393.75	22244.2	36994.3	1183	8916.81	9986.75	0	0	28827.8	29126.9	13756.2	3640.19	9608.25	6209.25	0	2452	7096.19	3337.38	0	7160.12	202.875	2949.88	0	385.25	18548.2	25003.1	34563.5	28841.6	1318.62	17284.2	32416.2	16445	28522.9	0	0
PfEMP1 4 Ex2	7229.2	2496.53	1232.6	47278.7	0	22458.7	22866.4	22888.7	7770.27	5036.2	6093.87	35190.3	6648.53	28495.2	3451.47	16767.8	23871.5	140.667	8960.73	7484.47	0	95	15337.8	25628.7	23765.3	3270.67	6492.73	15797.4	822.6	15684.9	12812.5	9113.33	5092.07	8641	5360.13	3669.47	3933.8	4211.33	25291.5	24607.7	28512.3	26562.2	6151	11898.9	27914.6	16742.4	32577.3	0	2645.8
PfEMP1 5 Ex2	2125.19	1663.88	0	46461.1	975	4853.25	19074.4	16072.4	11960.6	4959.75	742.375	43552.2	5151.12	23530.3	6751.75	17567.2	26051.3	1463	24830.8	8301.75	0	0	28437.8	31598.9	19988.2	4297.19	8353.25	10416.2	0	2379	9865.19	6181.38	0	7240.12	5606.88	3470.88	0	1422.25	10090.2	25342.1	28520.5	28365.6	1254.62	21926.2	29800.2	18517	32667.9	0	187.625
PfEMP1 3 Ex2	49.1875	0	0	27400.1	0	3504.25	6473.44	7175.44	4424.56	1396.75	108.375	28354.2	3192.12	18337.3	2345.75	15761.2	14930.3	98	9124.81	1586.75	0	0	20417.8	21880.9	5515.25	0	6999.25	5742.25	0	0	3057.19	0	0	771.125	4264.88	393.875	377.812	0	2761.19	10956.1	5269.5	13879.6	121.625	3127.19	11874.2	5959	25095.9	0	0
PfEMP1 2 Ex2	5476.2	2102.53	2842.6	58904.7	2309.93	13024.7	17832.4	20694.7	20297.3	10342.2	7307.87	40953.3	8520.53	31617.2	12938.5	23547.8	36239.5	8724.67	34750.7	12006.5	1049.67	8150	8987.8	24007.7	33024.3	0	13186.7	16281.4	1830.6	3283.87	20585.5	8484.33	4762.07	9782	2550.13	5532.47	0	0	24726.5	31797.7	34209.3	34878.2	2483	37837.9	33760.6	26385.4	20426.3	8895.33	9164.8
PfEMP1 61 Ex2	0	0	0	4022.67	0	0	0	395.733	225.267	0	575.867	5789.27	0	575.2	430.467	0	1276.47	344.667	0	0	0	0	0	1729.67	69.3333	0	0	0	0	0	0	532.333	0	96	0	0	0	0	0	786.733	879.333	2272.2	0	3655.87	0	1410.4	0	0	0
PfEMP1 48 Ex2	1261.2	0	164.6	40777.7	0	1124.73	9658.4	8763.73	5374.27	2019.2	0	29941.3	4437.53	20119.2	7169.47	14342.8	21074.5	564.667	2516.73	4373.47	0	0	8322.8	22580.7	22198.3	0	5490.73	10551.4	0	0	6078.47	3560.33	0	963	0	2838.47	2774.8	0	6006.53	13111.7	22578.3	29530.2	766	13530.9	18000.6	12243.4	16271.3	0	0
PfEMP1 30 Ex2	0	0	0	58937.7	0	830.733	6680.4	14799.7	0	1704.2	2090.87	22385.3	2406.53	20659.2	4064.47	9747.8	28528.5	0	17338.7	5079.47	0	0	2045.8	16573.7	8507.33	0	3777.73	2088.4	0	374.867	414.467	2029.33	0	1511	167.133	43.4667	0	0	7283.53	14004.7	10249.3	11649.2	0	16589.9	23340.6	10177.4	22314.3	0	0
PfEMP1 23 Ex2	243.2	0	0	39350.7	0	0	22903.4	11689.7	2958.27	0	0	20722.3	129.533	9897.2	1167.47	8097.8	8792.47	0	430.733	1905.47	0	0	4286.8	17014.7	6742.33	0	1747.73	24199.4	169.6	810.867	9326.47	1010.33	480.067	1969	0	0	1911.8	0	3536.53	12440.7	5608.33	15988.2	0	3669.87	8614.6	6087.4	9819.27	0	0
PfEMP1 22 Ex2	0	0	0	58300.7	0	7188.73	28958.4	23758.7	22139.3	6973.2	4777.87	54969.3	3558.53	40675.2	8509.47	33043.8	31156.5	2915.67	10644.7	12430.5	0	0	23347.8	42169.7	37477.3	0	15048.7	16139.4	0	0	9537.47	2577.33	0	1627	251.133	2550.47	0	0	26233.5	33847.7	37984.3	34416.2	0	31787.9	30407.6	16399.4	41238.3	0	100.8
PfEMP1 21 Ex2	3314.2	0	0	50188.7	0	0	22013.4	13535.7	4656.27	2942.2	420.867	41624.3	0	23777.2	4720.47	24344.8	12620.5	0	3595.73	4999.47	0	0	19011.8	33221.7	26087.3	0	6161.73	28042.4	1193.6	0	13088.5	2468.33	495.067	3203	0	0	1569.8	0	12304.5	20857.7	15683.3	28781.2	0	14447.9	28220.6	9384.4	27945.3	0	0
PfEMP1 59 Ex2	7400.19	5765.88	0	62648.1	8249	12130.2	40786.4	43727.4	17272.6	16625.8	9132.38	61770.2	14866.1	42880.3	13910.8	23421.2	29770.3	10781	10370.8	22428.8	180.625	0	10013.8	34301.9	44891.2	23981.2	7553.25	29133.2	7616.94	19710	21465.2	18946.4	1093.75	12942.1	4609.88	10161.9	0	11518.2	33773.2	39479.1	39517.5	46774.6	8092.62	40287.2	56438.2	23670	41446.9	0	6664.62
PfEMP1 58 Ex2	7196.19	0	259.375	58573.1	6622	8734.25	43667.4	22812.4	8146.56	5811.75	1394.38	45868.2	6994.12	41212.3	7203.75	32745.2	20227.3	867	7768.81	14857.8	103.625	0	10472.8	43956.9	33012.2	1087.19	11255.2	45541.2	779.938	978	18407.2	4238.38	1730.75	6335.12	5690.88	5003.88	3969.81	0	14757.2	37146.1	19732.5	33455.6	1406.62	12116.2	33267.2	19224	33982.9	24.625	3270.62
PfEMP1 23 Ex2	2415.19	292.875	0	56766.1	21	7172.25	28747.4	20016.4	6330.56	5250.75	2903.38	44169.2	6962.12	31879.3	5705.75	20798.2	30928.3	991	14309.8	10366.8	0	0	6045.81	22891.9	16749.2	12.1875	9721.25	22057.2	25.9375	0	15889.2	4883.38	1507.75	5287.12	677.875	2362.88	0	713.25	11638.2	23283.1	16306.5	33558.6	1229.62	18574.2	32585.2	16003	29190.9	0	785.625
PfEMP1 33 Ex2	1205.19	0	1759.38	41771.1	113	5750.25	21458.4	13998.4	3989.56	5820.75	2600.38	33608.2	6046.12	25959.3	5981.75	18990.2	19218.3	2105	16052.8	4809.75	0	0	15382.8	29807.9	22306.2	0	10665.2	9639.25	0	0	6450.19	741.375	0	4744.12	0	2615.88	2934.81	0	14481.2	19986.1	13539.5	19187.6	1471.62	2860.19	18278.2	9723	31357.9	12710.6	440.625
PfEMP1 30 Ex2	6037.19	0	0	42344.1	1323	5002.25	33609.4	10045.4	6958.56	6405.75	4089.38	41728.2	4335.12	32776.3	3932.75	18596.2	31819.3	2330	5421.81	8699.75	0	0	4804.81	25750.9	32746.2	365.188	8598.25	10347.2	115.938	0	9524.19	1611.38	0	2721.12	3791.88	2551.88	1235.81	526.25	20312.2	24421.1	15712.5	21961.6	3427.62	26902.2	25958.2	12412	24003.9	3047.62	1097.62
PfEMP1 41 Ex2	667.188	0	0	52754.1	1647	7173.25	0	12580.4	0	7936.75	3536.38	37895.2	5412.12	24469.3	4507.75	18648.2	22799.3	3105	7732.81	8977.75	0	0	3726.81	23132.9	21134.2	0	8193.25	10239.2	180.938	0	0	5011.38	0	4394.12	4233.88	2784.88	0	1161.25	17467.2	21725.1	21264.5	0	2053.62	23673.2	34756.2	15542	26920.9	0	1415.62
PfEMP1 62 Ex2	0	0	0	45405.1	106	3467.25	2734.44	12160.4	502.562	3493.75	773.375	27057.2	3932.12	19858.3	2830.75	10768.2	25447.3	484	14856.8	6561.75	0	0	1531.81	18553.9	5699.25	0	4830.25	5058.25	0	0	2752.19	1413.38	0	3249.12	535.875	2576.88	0	376.25	3593.19	14212.1	9016.5	18415.6	308.625	9706.19	24580.2	13343	17004.9	0	0
PfEMP1 32 Ex2	0	0	0	8082.06	0	0	1836.44	852.438	0	304.75	239.375	5067.25	126.125	1557.31	376.75	1175.25	5016.31	81	0	0	0	0	1223.81	5778.94	1804.25	0	527.25	0	0	0	167.188	0	0	0	0	0	0	0	0	1522.06	742.5	1436.56	0	4308.19	3945.25	686	1852.94	0	0
PfEMP1 60 Ex2	0	0	0	150.062	0	0	614.438	0	0	0	0	459.25	0	0	0	0	171.312	0	0	0	0	0	0	114.938	0	0	0	129.25	0	0	0	0	0	0	0	0	198.812	0	0	5.0625	0	0	0	0	0	0	0	0	0
[truncated: 260 more columns]
